# Supplementary material for: Stemness Subtypes and Scoring System Predict Prognosis and Efficacy of Immunotherapy in Soft Tissue Sarcoma
Source: Front Immunol. 2022 Apr 7;13:796606. doi: 10.3389/fimmu.2022.796606 (PMC9022121; doi:10.3389/fimmu.2022.796606)
Supplement: Supplementary Table 1 — Identification of prognostic SRSs using univariate Cox regression analysis. [file Table_1.xlsx]

## Sheet: Table S1
Table S1
Genes	Hazard ratio	95% confidence interval		p value
AK2	1.85383	1.28986	2.66437	0.000851895
ATAD3B	1.49589	1.11666	2.00391	0.00694124
AURKB	1.22765	1.05532	1.42811	0.00786789
BCL2L12	1.48274	1.10492	1.98975	0.0086692
CCNF	1.37042	1.08617	1.72904	0.00788551
CD59	0.690526	0.522625	0.912368	0.00918243
CDC25A	1.54638	1.20222	1.98906	0.000689306
COCH	1.25811	1.07491	1.47253	0.00424058
CSNK2B	1.66077	1.16465	2.36824	0.00508167
CTH	1.32184	1.12332	1.55546	0.000778144
DAZAP1	2.18152	1.36035	3.49839	0.00120748
DCTPP1	1.63882	1.15177	2.33184	0.00604689
DVL1	1.60805	1.18469	2.18271	0.0023106
EIF2S2	1.68027	1.14777	2.45982	0.00761447
ENO1	1.33746	1.09307	1.63649	0.00473786
ERRFI1	1.22611	1.07011	1.40484	0.00332551
GLO1	2.14458	1.59445	2.88452	4.54061e-07
HAS2	1.16016	1.04057	1.29349	0.00744099
HMGB3	1.42738	1.18044	1.72596	0.000240934
IGF2BP3	1.22487	1.07996	1.38922	0.00159179
ILF2	1.62582	1.17162	2.2561	0.00364334
ISCU	0.540301	0.348836	0.836853	0.00581875
KDM1A	2.05657	1.48558	2.84703	1.39162e-05
KHDRBS1	2.59262	1.49112	4.50782	0.000736528
LMNB2	1.39943	1.13815	1.72069	0.00143644
MAD2L2	1.37644	1.08385	1.74802	0.00878345
MCM10	1.35624	1.08637	1.69317	0.00710838
MRPL37	1.6551	1.22083	2.24386	0.00117457
MYBL2	1.33876	1.11787	1.60329	0.00151854
NOC2L	1.71721	1.22891	2.39954	0.00153773
NT5DC2	1.35732	1.16107	1.58675	0.000126002
PAK1IP1	1.74756	1.23739	2.46807	0.001528
PFKFB4	1.44506	1.12907	1.84947	0.00345337
PFN2	1.50141	1.21026	1.8626	0.000219859
PGK1	1.37108	1.10625	1.6993	0.0039502
PGM1	1.44303	1.12366	1.85317	0.00406005
PLCXD1	1.45311	1.17904	1.79088	0.000457466
POLD1	1.43738	1.11444	1.85391	0.00519818
POLD2	1.78373	1.30198	2.44374	0.000314807
POP1	1.9142	1.33399	2.74676	0.000425036
PPIH	1.65089	1.18008	2.30953	0.00342658
PTBP1	2.35563	1.42006	3.90757	0.00090634
RAD54L	1.29033	1.07492	1.54891	0.00623432
RCC1	1.61634	1.24587	2.09697	0.000300276
RECQL4	1.36594	1.09384	1.70573	0.00593483
RNF8	1.90154	1.32607	2.72672	0.000474747
RUVBL2	1.56103	1.12596	2.1642	0.00754707
SAPCD2	1.2842	1.07624	1.53235	0.00551769
SERPING1	0.835995	0.747527	0.934934	0.00169589
SFPQ	1.76051	1.15161	2.69134	0.00900576
SLC2A1	1.23076	1.06883	1.41724	0.00391758
SNRPC	2.36398	1.53154	3.64889	0.000102456
SNRPD1	1.89943	1.33867	2.69507	0.000325722
SUV39H2	1.37573	1.08724	1.74077	0.00789494
TARDBP	3.22406	1.6756	6.20348	0.000455293
TCF3	1.69077	1.24481	2.29648	0.000774628
TIMM8A	2.19605	1.53484	3.1421	1.67767e-05
TMEM97	1.27824	1.08046	1.51222	0.00420571
TOMM34	1.80668	1.38947	2.34916	1.00897e-05
TOMM40	1.63787	1.13573	2.36202	0.00825872
TPI1	1.48897	1.11701	1.98479	0.00663792
TUBB	1.89389	1.33106	2.6947	0.000386216
WDR4	1.75729	1.31828	2.34251	0.000121002
WDYHV1	1.53024	1.13368	2.06553	0.00543942

## Sheet: Table S2
Table S2
ClusterB-ClusterA
id	logFC	AveExpr	t	P.Value	adj.P.Val	B
IL33	2.47169	5.38596	12.0863	4.41723e-30	1.58402e-26	57.406
S100A2	-2.04359	3.92952	-10.5064	1.0365e-23	8.08022e-21	43.0421
FOSL1	-2.08932	4.31075	-9.60925	2.35603e-20	8.62114e-18	35.4841
TMEM158	-2.46003	5.98517	-9.37506	1.63731e-19	4.25464e-17	33.59
AIF1L	2.02465	4.63115	8.94666	5.19698e-18	9.31819e-16	30.2141
SYNPO2	2.18005	5.89378	8.21329	1.46449e-15	1.49195e-13	24.7135
MMP13	-2.22863	3.28571	-7.92019	1.26007e-14	9.1101e-13	22.618
C3	2.16674	7.4812	7.26301	1.25804e-12	6.03121e-11	18.1434
MFAP5	2.26416	7.48327	7.00295	7.12605e-12	2.93724e-10	16.461
SCARA5	2.20193	5.16137	6.63457	7.61631e-11	2.38325e-09	14.1664
MMP9	-2.01606	6.84733	-6.56102	1.20713e-10	3.59531e-09	13.7209
PLA2G2A	2.47883	5.46567	6.42457	2.80517e-10	7.60918e-09	12.9057
ClusterC-ClusterA
id	logFC	AveExpr	t	P.Value	adj.P.Val	B
DLGAP5	-3.65118	5.45162	-29.089	1.70178e-114	1.53858e-110	250.626
KIF2C	-3.30632	5.78338	-29.0883	1.71621e-114	1.53858e-110	250.617
KIF4A	-3.53208	5.49275	-28.5998	5.20237e-112	3.10928e-108	244.935
CDC20	-3.79217	7.02002	-27.4283	4.9986e-106	2.24062e-102	231.236
CDCA5	-2.40257	5.62131	-27.0352	5.188e-104	1.86042e-100	226.618
UBE2C	-3.31437	7.90564	-26.9813	9.81234e-104	2.93226e-100	225.984
CDCA8	-2.87936	5.31034	-26.9229	1.95716e-103	5.01314e-100	225.297
CCNB1	-3.12589	6.89105	-26.5217	2.26018e-101	5.06564e-98	220.574
BIRC5	-2.98188	5.86115	-26.4106	8.43195e-101	1.67983e-97	219.264
AURKA	-2.82687	5.7392	-26.2622	4.89655e-100	8.77952e-97	217.514
RAD54L	-2.21405	4.16021	-25.9618	1.72966e-98	2.81935e-95	213.968
UHRF1	-2.86351	5.9894	-25.7765	1.564e-97	2.33688e-94	211.778
AURKB	-2.59454	4.97472	-25.6836	4.71229e-97	6.49934e-94	210.681
CCNB2	-2.8173	6.28661	-25.6618	6.11113e-97	7.82661e-94	210.422
MKI67	-2.77514	5.48642	-25.5892	1.44856e-96	1.73151e-93	209.563
KIF18B	-2.8065	5.76687	-25.356	2.31841e-95	2.59807e-92	206.805
TPX2	-3.24811	7.32421	-25.151	2.6578e-94	2.8032e-91	204.378
NCAPG	-2.74082	6.08215	-24.6344	1.24643e-91	1.24158e-88	198.259
RRM2	-3.11907	7.22257	-24.5887	2.1488e-91	2.02778e-88	197.717
KIF18A	-2.4602	3.91928	-24.4417	1.23889e-90	1.11066e-87	195.974
DEPDC1	-3.05014	5.12923	-24.2986	6.81647e-90	5.81996e-87	194.278
NEK2	-2.5161	4.48553	-23.645	1.64918e-86	1.28565e-83	186.526
NCAPH	-2.13355	4.10661	-23.4874	1.0798e-85	8.06704e-83	184.656
SPAG5	-2.30508	5.44589	-23.2685	1.46751e-84	1.0525e-81	182.06
KIF20A	-3.00096	6.23377	-23.1504	5.99744e-84	4.13593e-81	180.659
TRIP13	-2.74989	5.4786	-23.0136	3.0604e-83	1.95975e-80	179.037
CDK1	-2.55226	6.5932	-22.9524	6.34686e-83	3.92411e-80	178.311
CCNA2	-2.45647	5.85246	-22.8808	1.48889e-82	8.89862e-80	177.463
BUB1B	-2.93663	6.04767	-22.85	2.14894e-82	1.24292e-79	177.098
NUF2	-2.94239	5.44914	-22.7988	3.95662e-82	2.21695e-79	176.49
MAD2L1	-2.32549	5.70883	-22.6866	1.50566e-81	8.18073e-79	175.161
TROAP	-2.03304	4.31673	-22.655	2.19365e-81	1.15683e-78	174.786
CENPF	-2.59897	5.78304	-22.6478	2.3897e-81	1.22421e-78	174.701
TTK	-3.12705	5.08684	-22.5923	4.62615e-81	2.30408e-78	174.044
HJURP	-2.54075	4.78376	-22.4968	1.44274e-80	6.99145e-78	172.912
ESPL1	-2.08813	4.36953	-22.4861	1.63877e-80	7.73239e-78	172.785
CENPE	-2.64082	4.57735	-22.4447	2.68087e-80	1.21188e-77	172.295
CDCA3	-2.21044	4.9591	-22.442	2.77116e-80	1.21188e-77	172.263
KIF15	-2.78938	4.41613	-22.4142	3.85877e-80	1.64733e-77	171.933
KIFC1	-2.23216	5.70139	-22.3421	9.09916e-80	3.70791e-77	171.079
BUB1	-2.2781	4.26174	-22.294	1.61285e-79	6.42632e-77	170.51
CKS2	-2.60337	9.01128	-22.1752	6.62729e-79	2.5832e-76	169.104
MELK	-2.86725	6.81462	-22.1434	9.67758e-79	3.69189e-76	168.727
ZWINT	-2.27837	7.19191	-22.0889	1.84904e-78	6.90694e-76	168.083
UBE2S	-2.02896	7.09975	-21.8081	5.2057e-77	1.90486e-74	164.762
CDC45	-2.06227	5.06168	-21.429	4.68462e-75	1.64696e-72	160.284
CDCA2	-2.08943	4.25957	-21.3999	6.61581e-75	2.23814e-72	159.941
TACC3	-2.02827	6.43587	-21.3806	8.32535e-75	2.76432e-72	159.712
KIF11	-2.53852	5.67234	-21.3352	1.42637e-74	4.64998e-72	159.176
KIF23	-2.65513	5.22209	-21.2294	4.99701e-74	1.57187e-71	157.929
GINS1	-2.32666	5.76755	-21.118	1.86861e-73	5.77659e-71	156.616
KIF14	-2.4102	4.76618	-21.0659	3.46238e-73	1.05221e-70	156.003
PLK1	-2.00653	3.83672	-20.989	8.60695e-73	2.57204e-70	155.097
CEP55	-2.68406	5.26928	-20.8388	5.08484e-72	1.4705e-69	153.329
PBK	-2.90297	6.0524	-20.8288	5.72259e-72	1.62867e-69	153.211
FOXM1	-2.71474	5.62018	-20.7934	8.69991e-72	2.43733e-69	152.795
TOP2A	-2.85263	7.39741	-20.7658	1.20638e-71	3.32774e-69	152.469
HMMR	-2.69136	5.5493	-20.2384	6.07289e-69	1.51232e-66	146.279
ASPM	-2.58322	5.23495	-20.1449	1.82371e-68	4.47933e-66	145.185
SPC25	-2.01855	4.05982	-20.0872	3.59871e-68	8.71957e-66	144.509
CKAP2L	-2.12387	4.95576	-19.8294	7.43213e-67	1.73062e-64	141.496
SHCBP1	-2.19598	5.61809	-19.4851	4.19975e-65	9.41269e-63	137.482
ANLN	-3.1176	6.97358	-19.2975	3.76069e-64	8.02728e-62	135.301
TK1	-2.13661	6.37325	-19.1499	2.10331e-63	4.28549e-61	133.588
CDKN3	-2.72487	6.59035	-18.9443	2.30317e-62	4.44041e-60	131.207
NUSAP1	-2.49357	7.54258	-18.7851	1.46414e-61	2.73459e-59	129.367
PRC1	-2.6123	7.35076	-18.6394	7.93723e-61	1.42315e-58	127.685
E2F7	-2.70302	4.10384	-18.4635	6.07886e-60	1.04802e-57	125.66
OIP5	-2.04661	4.15925	-17.6714	5.47452e-56	8.24858e-54	116.602
PTTG1	-2.15017	7.99531	-17.0983	3.70748e-53	4.99813e-51	110.119
UBE2T	-2.10732	6.55348	-15.6631	3.31888e-46	3.28771e-44	94.2013
BTG2	2.07287	6.42609	15.3033	1.68869e-44	1.59359e-42	90.2951
SLC2A1	-2.04029	4.98185	-15.2803	2.16919e-44	2.0257e-42	90.0462
PSRC1	-2.07324	4.86005	-15.1251	1.16688e-43	1.05137e-41	88.3738
GGH	-2.07347	6.91927	-14.6315	2.34846e-41	1.93156e-39	83.102
ACKR1	2.96312	4.01972	14.4955	9.9864e-41	8.02942e-39	81.6637
SERPING1	2.33342	9.20836	14.3311	5.698e-40	4.36603e-38	79.9334
METTL7A	2.03481	7.11986	14.2945	8.39454e-40	6.32412e-38	79.5484
FAM83D	-2.55109	6.36629	-14.0463	1.14098e-38	8.05427e-37	76.956
IL33	3.01718	5.38596	13.9931	1.98916e-38	1.35097e-36	76.4039
CCDC69	2.12121	5.04978	13.7085	3.84024e-37	2.45038e-35	73.4634
APOBEC3B	-2.00394	5.20318	-13.5822	1.41472e-36	8.74687e-35	72.1683
MGP	3.04302	9.1972	13.4695	4.50363e-36	2.71886e-34	71.0184
FXYD1	2.5271	4.38151	12.9294	1.08352e-33	5.73084e-32	65.5745
APOD	3.41684	5.75213	12.7028	1.04313e-32	5.20983e-31	63.3268
IGF1	2.13646	4.71404	12.4153	1.78815e-31	8.17898e-30	60.507
OLFML1	2.75392	5.12162	12.0484	6.37255e-30	2.52787e-28	56.962
C7	3.0546	4.06783	12.048	6.39911e-30	2.53281e-28	56.9579
AOC3	2.83068	6.4736	11.9985	1.03171e-29	3.99535e-28	56.4841
S100A2	-2.41023	3.92952	-11.7525	1.08686e-28	4.01803e-27	54.149
ANK2	2.00458	4.48649	11.6358	3.29057e-28	1.18236e-26	53.0506
PRELP	2.65877	4.82808	11.6331	3.37567e-28	1.2081e-26	53.0253
FMOD	3.00099	6.3162	11.3759	3.78138e-27	1.27205e-25	50.6303
ITIH5	2.13835	3.81436	11.2598	1.11382e-26	3.60482e-25	49.5596
ALDH1A1	2.45341	6.08458	11.1426	3.29038e-26	1.02961e-24	48.4862
SMOC2	2.69161	5.68227	10.7286	1.4244e-24	3.94736e-23	44.7538
GPX3	2.30676	8.33481	10.7022	1.80672e-24	4.96849e-23	44.5184
CPXM2	2.24545	4.05684	10.6912	1.9943e-24	5.46756e-23	44.4205
FBLN5	2.07211	6.70466	10.6652	2.51677e-24	6.83723e-23	44.1901
ASPA	2.13584	3.2957	10.657	2.70958e-24	7.32772e-23	44.117
RBP7	2.20969	6.32614	10.6456	3.00073e-24	8.06643e-23	44.016
RSPO3	2.48919	4.58431	10.4655	1.48916e-23	3.78732e-22	42.43
C3	3.26951	7.4812	10.3945	2.78835e-23	6.88637e-22	41.8091
TMEM158	-2.83349	5.98517	-10.2416	1.06549e-22	2.49729e-21	40.4824
CA9	-2.10795	3.0425	-10.1203	3.0554e-22	6.83937e-21	39.4401
PDK4	2.45349	6.21918	10.1098	3.34575e-22	7.47997e-21	39.3503
RUNX2	-2.14791	4.83385	-10.0715	4.65559e-22	1.02928e-20	39.0234
SYNPO2	2.8165	5.89378	10.064	4.96821e-22	1.09167e-20	38.9591
ADH1B	2.87219	3.57939	10.0588	5.19459e-22	1.13723e-20	38.915
MRVI1	2.20919	4.86773	10.0005	8.58149e-22	1.85829e-20	38.4185
CRYAB	2.49594	7.45344	9.98604	9.71273e-22	2.09314e-20	38.296
CLU	2.31986	8.92475	9.8765	2.47568e-21	5.1917e-20	37.3706
MFAP4	2.34284	9.60292	9.63495	1.90052e-20	3.75703e-19	35.3555
FABP4	2.96779	5.98627	9.63459	1.90631e-20	3.76434e-19	35.3525
ANGPTL1	2.23278	4.26739	9.47605	7.1258e-20	1.34349e-18	34.0494
TPSB2	2.41992	4.51231	9.44603	9.13137e-20	1.6984e-18	33.8044
ABCA8	2.41342	4.3843	9.32094	2.55027e-19	4.55896e-18	32.7898
STEAP4	2.05995	5.03343	9.24676	4.66782e-19	8.16527e-18	32.1927
CCL19	2.04702	3.34263	9.2274	5.46235e-19	9.47195e-18	32.0375
SPP1	-2.33785	8.48571	-9.21664	5.96081e-19	1.02965e-17	31.9512
TPSAB1	2.19603	4.4224	9.1903	7.37799e-19	1.27077e-17	31.7406
MAGEA6	-2.2061	2.59497	-9.18023	8.00392e-19	1.37199e-17	31.6602
MAOB	2.16433	3.82774	9.10944	1.41621e-18	2.35554e-17	31.0968
FOSL1	-2.08231	4.31075	-9.08325	1.74774e-18	2.89353e-17	30.8891
ADAM12	-2.01017	6.30777	-9.04708	2.33517e-18	3.81673e-17	30.6031
MMP13	-2.63296	3.28571	-8.87468	9.18456e-18	1.42951e-16	29.2515
SCRG1	2.00652	2.92005	8.80866	1.54385e-17	2.36189e-16	28.7392
COL14A1	2.04154	7.08897	8.67659	4.32581e-17	6.39948e-16	27.7229
HS3ST3A1	-2.02714	3.89844	-8.64207	5.65186e-17	8.25226e-16	27.4592
PGM5	2.11053	4.52508	8.44739	2.51558e-16	3.417e-15	25.9873
RARRES1	2.06658	5.16147	8.13044	2.70737e-15	3.334e-14	23.6468
CPA3	2.26868	4.44968	8.12336	2.85257e-15	3.50799e-14	23.5954
MME	-2.1021	5.56324	-8.05954	4.56311e-15	5.51325e-14	23.1329
LMOD1	2.38407	4.5563	7.81952	2.60261e-14	2.89125e-13	21.42
PPP1R12B	2.05639	4.63107	7.80028	2.98711e-14	3.30119e-13	21.2845
ITM2A	2.01401	6.78781	7.79235	3.16154e-14	3.48411e-13	21.2286
CXCL14	2.63748	4.67585	7.61842	1.08461e-13	1.12802e-12	20.0169
CHRDL1	2.47366	6.60148	7.56587	1.56734e-13	1.60128e-12	19.6551
MYH11	2.72281	5.12544	7.28677	1.07101e-12	9.81259e-12	17.7682
PLA2G2A	2.94016	5.46567	7.22736	1.60038e-12	1.43403e-11	17.3742
IGKC	2.34064	6.22187	7.19609	1.97513e-12	1.7506e-11	17.1678
SCARA5	2.47606	5.16137	7.0759	4.40347e-12	3.7419e-11	16.3817
TAGLN	2.10197	8.77483	6.98191	8.18149e-12	6.70448e-11	15.7746
MMP1	-2.13464	4.40716	-6.95951	9.47381e-12	7.70365e-11	15.6309
CILP	2.00271	5.06167	6.84911	1.94091e-11	1.521e-10	14.9286
PLN	2.13555	4.78407	6.83311	2.15176e-11	1.67671e-10	14.8276
MFAP5	2.20353	7.48327	6.46404	2.20131e-10	1.53697e-09	12.5537
MMP9	-2.00552	6.84733	-6.19023	1.15372e-09	7.33551e-09	10.9372
CNN1	2.05948	6.00587	5.72569	1.67233e-08	9.08631e-08	8.33528
ClusterC-ClusterB
id	logFC	AveExpr	t	P.Value	adj.P.Val	B
KIF4A	-2.48402	5.49275	-21.8201	4.51494e-77	8.09529e-73	164.745
UBE2C	-2.45309	7.90564	-21.6642	2.87457e-76	2.57705e-72	162.909
MKI67	-2.13754	5.48642	-21.3823	8.15305e-75	4.87281e-71	159.591
KIF2C	-2.18253	5.78338	-20.8307	5.60093e-72	2.51062e-68	153.112
CDC20	-2.63464	7.02002	-20.6729	3.61211e-71	1.14973e-67	151.263
DLGAP5	-2.39125	5.45162	-20.6676	3.8474e-71	1.14973e-67	151.201
TPX2	-2.43753	7.32421	-20.4759	3.69544e-70	9.46562e-67	148.957
NCAPG	-2.08176	6.08215	-20.2984	2.99327e-69	6.70866e-66	146.882
CCNB1	-2.19083	6.89105	-20.1654	1.43434e-68	2.85752e-65	145.328
KIF18B	-2.03527	5.76687	-19.9484	1.83951e-67	3.29825e-64	142.797
KIF20A	-2.37952	6.23377	-19.9139	2.75585e-67	4.49203e-64	142.396
CCNB2	-2.01052	6.28661	-19.8669	4.78754e-67	7.15339e-64	141.848
UHRF1	-2.01792	5.9894	-19.706	3.1593e-66	4.3574e-63	139.976
TTK	-2.47671	5.08684	-19.412	9.87036e-65	1.17984e-61	136.562
BUB1B	-2.21946	6.04767	-18.7351	2.61779e-61	2.34685e-58	128.742
MELK	-2.20009	6.81462	-18.4327	8.68003e-60	7.07422e-57	125.269
TOP2A	-2.3148	7.39741	-18.2804	5.03588e-59	3.76222e-56	123.525
TRIP13	-2.01098	5.4786	-18.2578	6.53673e-59	4.68814e-56	123.266
DEPDC1	-2.10437	5.12923	-18.1867	1.4823e-58	1.02222e-55	122.454
RRM2	-2.12188	7.22257	-18.1469	2.34506e-58	1.55729e-55	121.999
KIF15	-2.03883	4.41613	-17.7732	1.71053e-56	9.29389e-54	117.744
NUSAP1	-2.14056	7.54258	-17.494	4.1455e-55	2.12368e-52	114.582
KIF23	-2.01462	5.22209	-17.4749	5.15346e-55	2.56671e-52	114.366
PBK	-2.2311	6.0524	-17.3665	1.77033e-54	8.57895e-52	113.142
NUF2	-2.041	5.44914	-17.1563	1.92359e-53	8.02092e-51	110.776
HMMR	-2.07224	5.5493	-16.9049	3.29697e-52	1.2851e-49	107.957
PRC1	-2.17202	7.35076	-16.8129	9.28805e-52	3.54329e-49	106.93
ANLN	-2.4746	6.97358	-16.6171	8.3812e-51	2.94657e-48	104.748
CDKN3	-2.10098	6.59035	-15.8462	4.42948e-47	1.24095e-44	96.2468
FAM83D	-2.01011	6.36629	-12.0067	9.53096e-30	1.13927e-27	56.7021
CXCL14	2.04169	4.67585	6.39784	3.30329e-10	7.83438e-09	12.3896

## Sheet: Table S3
Table S3
C-A.diff
ID	logFC	AveExpr	t	P.Value	adj.P.Val	B
cg26284782	0.313012	0.612132	10.7588	1.58e-22	3.12e-17	39.9133
cg22033759	0.294246	0.618846	10.5234	9.12e-22	9e-17	38.1713
cg17208360	0.299638	0.489946	10.335	3.67e-21	2.42e-16	36.7877
cg13645481	0.301413	0.387449	10.1816	1.13e-20	5.59e-16	35.6692
cg09613887	0.327766	0.662216	10.0824	2.34e-20	7.69e-16	34.9497
cg03640756	-0.36578	0.465806	-10.057	2.82e-20	7.94e-16	34.7654
cg04433322	0.299883	0.512043	9.9799	4.93e-20	1.22e-15	34.209
cg25510609	-0.442939	0.335794	-9.86942	1.1e-19	2.21e-15	33.4147
cg22466653	0.369359	0.547579	9.86637	1.12e-19	2.21e-15	33.3928
cg14838566	0.341303	0.503306	9.84113	1.35e-19	2.42e-15	33.2119
cg05135107	0.265402	0.479794	9.81188	1.66e-19	2.58e-15	33.0026
cg06607594	0.293925	0.475628	9.80797	1.71e-19	2.58e-15	32.9746
cg05341539	-0.417302	0.433142	-9.79871	1.83e-19	2.58e-15	32.9084
cg00328740	0.28739	0.730752	9.74612	2.67e-19	3.31e-15	32.5329
cg18885372	0.2993	0.621394	9.74522	2.69e-19	3.31e-15	32.5265
cg15642035	0.334482	0.464817	9.72566	3.09e-19	3.58e-15	32.3871
cg26344776	0.354348	0.507431	9.71401	3.36e-19	3.58e-15	32.3041
cg01204982	0.306588	0.483656	9.71035	3.45e-19	3.58e-15	32.2781
cg14250838	0.344893	0.605689	9.68646	4.1e-19	3.77e-15	32.1081
cg10144597	0.298777	0.483481	9.67167	4.56e-19	3.77e-15	32.003
cg00501006	0.333033	0.690596	9.65809	5.02e-19	3.77e-15	31.9065
cg23992209	0.334006	0.456507	9.65782	5.03e-19	3.77e-15	31.9046
cg00394221	0.337401	0.492676	9.65733	5.05e-19	3.77e-15	31.9011
cg13615402	0.340822	0.545629	9.65693	5.06e-19	3.77e-15	31.8983
cg24020826	0.332472	0.432333	9.64726	5.43e-19	3.77e-15	31.8296
cg00361898	0.314457	0.588829	9.64408	5.55e-19	3.77e-15	31.807
cg09638003	0.313451	0.639645	9.64383	5.56e-19	3.77e-15	31.8053
cg08152198	0.327451	0.456978	9.63899	5.76e-19	3.77e-15	31.7709
cg12907644	0.278398	0.425745	9.63139	6.08e-19	3.77e-15	31.7171
cg03458229	0.292934	0.613885	9.63058	6.11e-19	3.77e-15	31.7113
cg23154781	0.340101	0.597972	9.61022	7.07e-19	3.99e-15	31.567
cg15484375	0.273401	0.352643	9.59748	7.74e-19	4.13e-15	31.4767
cg07375851	0.312128	0.578534	9.59743	7.75e-19	4.13e-15	31.4764
cg04176169	0.316896	0.451562	9.59332	7.98e-19	4.14e-15	31.4473
cg06521149	0.366594	0.584965	9.58571	8.42e-19	4.26e-15	31.3935
cg17476101	0.288002	0.715866	9.5806	8.73e-19	4.31e-15	31.3573
cg15552491	0.315528	0.640926	9.57177	9.3e-19	4.48e-15	31.2948
cg08101739	0.369247	0.571194	9.56738	9.6e-19	4.51e-15	31.2638
cg26339974	0.320304	0.623667	9.55507	1.05e-18	4.81e-15	31.1768
cg25947619	-0.456742	0.379288	-9.5481	1.1e-18	4.94e-15	31.1276
cg13567299	0.310778	0.59216	9.52528	1.3e-18	5.68e-15	30.9665
cg22484594	0.270476	0.792935	9.47314	1.88e-18	7.87e-15	30.5992
cg02202411	0.348398	0.601617	9.47003	1.92e-18	7.88e-15	30.5773
cg20077718	0.330885	0.56835	9.46106	2.04e-18	8.23e-15	30.5142
cg24377694	0.409653	0.639175	9.45522	2.13e-18	8.41e-15	30.4731
cg01726287	0.315019	0.647816	9.44782	2.25e-18	8.47e-15	30.4211
cg22515937	0.375861	0.593723	9.44586	2.28e-18	8.47e-15	30.4073
cg07632934	0.294299	0.627465	9.40884	2.96e-18	1.06e-14	30.1475
cg07947459	0.339277	0.699709	9.40174	3.11e-18	1.09e-14	30.0977
cg07511259	0.296193	0.700273	9.39962	3.16e-18	1.09e-14	30.0828
cg15231462	0.340327	0.50311	9.39108	3.35e-18	1.13e-14	30.0229
cg01454519	0.32397	0.632385	9.39064	3.36e-18	1.13e-14	30.0199
cg25426807	0.359064	0.490127	9.38558	3.49e-18	1.15e-14	29.9844
cg10322419	0.33601	0.598233	9.36102	4.15e-18	1.32e-14	29.8125
cg04851348	0.323174	0.748301	9.35745	4.25e-18	1.33e-14	29.7876
cg06848073	0.286849	0.441891	9.3408	4.78e-18	1.46e-14	29.6711
cg02510802	0.374769	0.504852	9.33954	4.83e-18	1.46e-14	29.6623
cg07244523	0.321716	0.682167	9.33328	5.04e-18	1.51e-14	29.6186
cg22287731	0.313702	0.654347	9.32556	5.33e-18	1.57e-14	29.5647
cg24403041	0.305164	0.641778	9.31556	5.71e-18	1.66e-14	29.4949
cg04160046	0.268731	0.434268	9.29777	6.48e-18	1.85e-14	29.3708
cg27188827	0.282236	0.371611	9.29499	6.6e-18	1.85e-14	29.3514
cg06428620	-0.394477	0.582938	-9.29371	6.66e-18	1.85e-14	29.3425
cg02882813	0.325272	0.589676	9.2895	6.86e-18	1.88e-14	29.3131
cg05268858	0.272655	0.631142	9.28268	7.2e-18	1.95e-14	29.2656
cg08244156	0.354951	0.563003	9.27665	7.51e-18	2e-14	29.2236
cg15125762	0.372934	0.641311	9.27385	7.66e-18	2.02e-14	29.2041
cg14222679	0.301747	0.723201	9.25006	9.06e-18	2.32e-14	29.0386
cg01910481	0.369266	0.624663	9.24716	9.24e-18	2.34e-14	29.0184
cg26284685	0.276563	0.712705	9.24503	9.38e-18	2.34e-14	29.0036
cg02303068	0.388982	0.642114	9.24345	9.49e-18	2.34e-14	28.9926
cg04679530	0.31578	0.432174	9.23582	1e-17	2.41e-14	28.9395
cg16027403	0.321833	0.714095	9.22706	1.06e-17	2.5e-14	28.8787
cg14154381	0.342739	0.547119	9.22568	1.07e-17	2.5e-14	28.8691
cg03109018	0.260466	0.735855	9.22217	1.1e-17	2.5e-14	28.8447
cg08918845	0.28739	0.53614	9.2221	1.1e-17	2.5e-14	28.8442
cg08042710	0.275149	0.579559	9.22036	1.12e-17	2.5e-14	28.8321
cg01395254	0.352724	0.43177	9.22017	1.12e-17	2.5e-14	28.8308
cg23219336	0.327715	0.641158	9.21533	1.16e-17	2.55e-14	28.7972
cg15027165	0.309727	0.646219	9.21433	1.16e-17	2.55e-14	28.7903
cg07090653	0.346022	0.467091	9.20527	1.24e-17	2.69e-14	28.7274
cg01839452	0.328343	0.464967	9.20316	1.26e-17	2.7e-14	28.7128
cg25212571	0.338423	0.651217	9.19796	1.3e-17	2.77e-14	28.6767
cg24678320	0.330917	0.702609	9.19423	1.34e-17	2.78e-14	28.6509
cg23793599	0.300425	0.756489	9.19127	1.37e-17	2.81e-14	28.6303
cg07712710	0.293139	0.708638	9.17853	1.49e-17	3.02e-14	28.5421
cg26151206	0.381837	0.561314	9.17793	1.5e-17	3.02e-14	28.5379
cg18308347	0.273786	0.741031	9.17516	1.53e-17	3.05e-14	28.5187
cg19802542	0.272136	0.810996	9.16611	1.63e-17	3.22e-14	28.456
cg10671180	0.313511	0.548115	9.14835	1.85e-17	3.6e-14	28.3331
cg00327332	0.264505	0.400432	9.14603	1.88e-17	3.63e-14	28.3171
cg06298530	0.318888	0.445091	9.13992	1.96e-17	3.71e-14	28.2749
cg00981443	0.351636	0.553378	9.12846	2.12e-17	3.91e-14	28.1957
cg15610202	0.335014	0.696945	9.11987	2.25e-17	4.11e-14	28.1363
cg17343873	0.270757	0.616419	9.11874	2.27e-17	4.11e-14	28.1286
cg06403553	0.375391	0.581458	9.11619	2.31e-17	4.14e-14	28.1109
cg08080145	0.343696	0.554148	9.11473	2.33e-17	4.15e-14	28.1009
cg06466547	0.314897	0.6842	9.11155	2.39e-17	4.2e-14	28.0789
cg12910936	0.30973	0.677611	9.11005	2.41e-17	4.2e-14	28.0686
cg07480367	0.314437	0.440519	9.10846	2.44e-17	4.2e-14	28.0576
cg27152299	0.308132	0.568632	9.10775	2.45e-17	4.2e-14	28.0527
cg18354594	0.275715	0.668914	9.10012	2.58e-17	4.39e-14	28.0001
cg08118042	0.311378	0.703148	9.09653	2.65e-17	4.46e-14	27.9753
cg12751693	0.257922	0.677558	9.08777	2.81e-17	4.66e-14	27.9149
cg19680696	0.308365	0.699749	9.08683	2.83e-17	4.66e-14	27.9084
cg24116513	0.333599	0.662016	9.08675	2.83e-17	4.66e-14	27.9079
cg05988964	0.355397	0.562819	9.08308	2.91e-17	4.74e-14	27.8826
cg09332604	0.339153	0.641195	9.07702	3.03e-17	4.9e-14	27.8408
cg11031564	0.306621	0.607441	9.06896	3.21e-17	5.14e-14	27.7853
cg16542646	0.278639	0.603106	9.06219	3.36e-17	5.31e-14	27.7387
cg12627983	0.253722	0.709055	9.06022	3.41e-17	5.34e-14	27.7251
cg07020176	0.259259	0.567089	9.05844	3.45e-17	5.36e-14	27.7129
cg09926260	0.271582	0.437629	9.04065	3.9e-17	6.02e-14	27.5906
cg07330196	0.302898	0.486333	9.03464	4.07e-17	6.23e-14	27.5493
cg02303399	0.330678	0.632866	9.02975	4.21e-17	6.34e-14	27.5157
cg00183606	0.329904	0.667612	9.02626	4.31e-17	6.45e-14	27.4917
cg18500968	0.331727	0.66468	9.02017	4.5e-17	6.68e-14	27.4498
cg23504924	0.331235	0.504227	9.01667	4.61e-17	6.79e-14	27.4258
cg03033543	0.260086	0.70944	9.01285	4.73e-17	6.92e-14	27.3996
cg25507121	0.256117	0.496931	9.0093	4.85e-17	6.94e-14	27.3752
cg15949044	-0.379245	0.531731	-9.00792	4.9e-17	6.95e-14	27.3658
cg02901136	0.352363	0.534242	9.00693	4.93e-17	6.95e-14	27.359
cg18283321	0.306228	0.549738	8.9975	5.27e-17	7.32e-14	27.2943
cg05695327	0.28986	0.603885	8.993	5.43e-17	7.44e-14	27.2635
cg01686093	0.282224	0.60621	8.98626	5.69e-17	7.74e-14	27.2173
cg16182881	0.289057	0.70133	8.97994	5.95e-17	7.98e-14	27.1739
cg05161074	0.303364	0.560461	8.97164	6.3e-17	8.34e-14	27.1171
cg11066776	0.315249	0.705144	8.96404	6.64e-17	8.73e-14	27.0651
cg03234405	0.300024	0.700252	8.95631	7e-17	9.1e-14	27.0122
cg12140543	0.272257	0.69721	8.9561	7.01e-17	9.1e-14	27.0107
cg05371688	0.315737	0.643561	8.94837	7.4e-17	9.54e-14	26.9579
cg08970655	0.282386	0.314968	8.94601	7.52e-17	9.57e-14	26.9418
cg05273533	0.318656	0.494774	8.93944	7.87e-17	9.9e-14	26.8969
cg12550241	0.285719	0.411783	8.93864	7.91e-17	9.9e-14	26.8914
cg03260104	0.278304	0.769655	8.93261	8.25e-17	1.02e-13	26.8502
cg09430445	0.279311	0.639518	8.92778	8.52e-17	1.04e-13	26.8172
cg27062116	0.267347	0.639993	8.92673	8.59e-17	1.05e-13	26.81
cg13828484	0.29306	0.728749	8.92234	8.85e-17	1.07e-13	26.78
cg18949521	0.334183	0.497311	8.91504	9.31e-17	1.12e-13	26.7302
cg07501462	0.316314	0.702101	8.91238	9.48e-17	1.13e-13	26.7121
cg07511633	0.320789	0.658503	8.90934	9.68e-17	1.14e-13	26.6913
cg24000437	0.264887	0.323046	8.90867	9.72e-17	1.14e-13	26.6867
cg03543081	0.309763	0.521789	8.90079	1.03e-16	1.2e-13	26.633
cg13781819	0.324747	0.694099	8.90011	1.03e-16	1.2e-13	26.6284
cg01964562	0.260099	0.662627	8.89793	1.05e-16	1.2e-13	26.6135
cg03178489	0.345531	0.560992	8.89783	1.05e-16	1.2e-13	26.6128
cg17025555	0.347444	0.543968	8.89704	1.05e-16	1.2e-13	26.6075
cg02814416	0.313834	0.528237	8.89046	1.1e-16	1.24e-13	26.5626
cg11582484	0.305202	0.511161	8.88717	1.13e-16	1.26e-13	26.5402
cg05346287	0.318537	0.514612	8.88671	1.13e-16	1.26e-13	26.5371
cg07037019	0.301009	0.475103	8.88556	1.14e-16	1.26e-13	26.5293
cg27455606	0.292089	0.546901	8.88188	1.17e-16	1.29e-13	26.5042
cg10669129	0.287292	0.492912	8.87855	1.2e-16	1.31e-13	26.4815
cg21536086	0.317614	0.614637	8.86797	1.29e-16	1.4e-13	26.4095
cg06318062	0.334657	0.578512	8.85687	1.39e-16	1.5e-13	26.334
cg11846968	0.321886	0.572833	8.85575	1.4e-16	1.5e-13	26.3264
cg17011134	0.326502	0.608894	8.85547	1.4e-16	1.5e-13	26.3245
cg16209310	0.345726	0.560921	8.85141	1.44e-16	1.54e-13	26.2968
cg01637734	0.349817	0.602964	8.83288	1.64e-16	1.74e-13	26.1709
cg00998782	0.308879	0.505978	8.83186	1.65e-16	1.74e-13	26.164
cg26925450	0.288575	0.656239	8.83088	1.66e-16	1.74e-13	26.1574
cg22190114	0.308403	0.587459	8.82966	1.67e-16	1.75e-13	26.1491
cg10116178	0.301825	0.638682	8.82297	1.75e-16	1.82e-13	26.1037
cg04200704	0.291291	0.670975	8.82012	1.79e-16	1.85e-13	26.0843
cg13633026	0.336125	0.53539	8.79973	2.05e-16	2.09e-13	25.9461
cg23031484	0.267097	0.734219	8.79914	2.06e-16	2.09e-13	25.9421
cg20780546	0.310431	0.572088	8.79714	2.09e-16	2.11e-13	25.9285
cg08298644	0.263392	0.546587	8.7955	2.12e-16	2.11e-13	25.9174
cg11576349	0.260686	0.657958	8.79507	2.12e-16	2.11e-13	25.9145
cg05946604	0.283944	0.509636	8.78712	2.24e-16	2.22e-13	25.8606
cg23598310	0.296973	0.715887	8.78471	2.28e-16	2.25e-13	25.8443
cg03369957	0.271044	0.331296	8.78198	2.32e-16	2.28e-13	25.8258
cg03860013	0.288009	0.674291	8.77822	2.38e-16	2.32e-13	25.8004
cg15852352	0.348981	0.542745	8.77716	2.4e-16	2.33e-13	25.7932
cg06970571	0.270364	0.741397	8.77595	2.42e-16	2.34e-13	25.785
cg23925779	0.278078	0.723714	8.7703	2.51e-16	2.42e-13	25.7468
cg20479688	0.336623	0.523444	8.76516	2.6e-16	2.49e-13	25.712
cg18285819	0.286583	0.621022	8.75997	2.7e-16	2.56e-13	25.6769
cg23264776	0.276703	0.764775	8.75889	2.72e-16	2.56e-13	25.6696
cg13275724	0.28249	0.464256	8.75835	2.73e-16	2.56e-13	25.666
cg16170380	0.271685	0.374378	8.75544	2.78e-16	2.59e-13	25.6463
cg01272940	0.313886	0.613732	8.75244	2.84e-16	2.63e-13	25.626
cg03025082	0.313749	0.458223	8.7413	3.06e-16	2.8e-13	25.5508
cg12391945	0.312715	0.691013	8.73796	3.13e-16	2.85e-13	25.5282
cg03294961	0.289791	0.775631	8.73742	3.15e-16	2.85e-13	25.5246
cg10019018	0.280458	0.401349	8.7346	3.21e-16	2.89e-13	25.5055
cg25592799	0.259669	0.723528	8.73282	3.25e-16	2.9e-13	25.4935
cg20470734	0.325019	0.631877	8.73262	3.25e-16	2.9e-13	25.4921
cg14017904	0.283353	0.772765	8.732	3.26e-16	2.9e-13	25.488
cg02192490	0.342974	0.664695	8.73078	3.29e-16	2.91e-13	25.4798
cg04074481	0.305807	0.668956	8.72902	3.33e-16	2.93e-13	25.4679
cg17491560	0.339582	0.632506	8.72539	3.41e-16	2.98e-13	25.4434
cg13927088	0.327446	0.50948	8.7248	3.43e-16	2.98e-13	25.4394
cg25566909	0.276583	0.601338	8.72353	3.46e-16	2.99e-13	25.4309
cg24135841	0.291875	0.591775	8.71612	3.64e-16	3.13e-13	25.3808
cg16541653	0.257312	0.512985	8.71533	3.66e-16	3.14e-13	25.3755
cg12584111	0.394997	0.623297	8.71386	3.69e-16	3.15e-13	25.3656
cg12747469	0.325507	0.616465	8.71352	3.7e-16	3.15e-13	25.3633
cg06846898	0.258133	0.656733	8.71087	3.77e-16	3.18e-13	25.3455
cg02579133	0.343066	0.620429	8.71078	3.77e-16	3.18e-13	25.3449
cg08906009	0.360956	0.605104	8.71023	3.79e-16	3.18e-13	25.3412
cg26489750	0.276286	0.41141	8.70824	3.84e-16	3.21e-13	25.3277
cg22124859	0.336193	0.510037	8.6894	4.36e-16	3.59e-13	25.2008
cg02748105	0.273734	0.693788	8.68664	4.44e-16	3.63e-13	25.1823
cg20596724	0.288327	0.732709	8.6864	4.45e-16	3.63e-13	25.1807
cg15355719	0.322906	0.672218	8.68382	4.53e-16	3.68e-13	25.1633
cg18166564	0.293332	0.587766	8.68168	4.6e-16	3.7e-13	25.1489
cg25204281	0.262174	0.63308	8.67472	4.82e-16	3.83e-13	25.1021
cg18961101	0.255002	0.736896	8.67377	4.85e-16	3.84e-13	25.0957
cg25098401	0.27718	0.47703	8.67132	4.93e-16	3.89e-13	25.0793
cg24838349	0.266253	0.383722	8.66829	5.04e-16	3.96e-13	25.0589
cg20207973	0.261883	0.49133	8.65741	5.42e-16	4.21e-13	24.9858
cg19521511	0.252459	0.443666	8.65644	5.46e-16	4.22e-13	24.9793
cg10334053	0.341039	0.508351	8.655	5.51e-16	4.23e-13	24.9695
cg01518591	0.257302	0.501038	8.65286	5.59e-16	4.28e-13	24.9552
cg07709692	0.281669	0.680515	8.65092	5.67e-16	4.31e-13	24.9422
cg08154219	0.266022	0.805707	8.64349	5.96e-16	4.52e-13	24.8923
cg14319135	0.295923	0.728135	8.64048	6.08e-16	4.58e-13	24.8721
cg02701826	0.301349	0.70493	8.64003	6.1e-16	4.58e-13	24.8691
cg21754343	0.337749	0.489483	8.63798	6.18e-16	4.62e-13	24.8553
cg11346333	0.325004	0.696384	8.6347	6.32e-16	4.67e-13	24.8333
cg17078369	0.250499	0.702829	8.62597	6.71e-16	4.87e-13	24.7748
cg20674248	0.277959	0.488096	8.62333	6.83e-16	4.92e-13	24.7571
cg18101028	0.298134	0.65036	8.62329	6.83e-16	4.92e-13	24.7568
cg09847584	0.303662	0.693272	8.61872	7.05e-16	5.02e-13	24.7262
cg16607065	0.374999	0.541523	8.61782	7.09e-16	5.03e-13	24.7201
cg15361590	-0.315518	0.550154	-8.60125	7.93e-16	5.59e-13	24.6092
cg05784088	0.322422	0.482277	8.60073	7.96e-16	5.59e-13	24.6057
cg16864359	0.279576	0.597202	8.59937	8.03e-16	5.62e-13	24.5966
cg09334541	0.298704	0.687714	8.59689	8.17e-16	5.65e-13	24.58
cg24316982	0.306878	0.655325	8.58856	8.64e-16	5.94e-13	24.5243
cg02304033	0.313753	0.467491	8.58758	8.7e-16	5.94e-13	24.5177
cg02294111	0.25833	0.638722	8.57947	9.19e-16	6.22e-13	24.4635
cg17423978	0.341265	0.648911	8.57866	9.24e-16	6.22e-13	24.4581
cg24314434	0.291531	0.546637	8.57827	9.26e-16	6.22e-13	24.4555
cg20268857	0.348723	0.516387	8.57814	9.27e-16	6.22e-13	24.4546
cg03435771	0.264154	0.787252	8.57808	9.28e-16	6.22e-13	24.4542
cg16251647	0.342838	0.522384	8.57755	9.31e-16	6.23e-13	24.4506
cg13403695	0.310462	0.57554	8.57478	9.49e-16	6.3e-13	24.4321
cg13408605	0.29487	0.410715	8.57151	9.7e-16	6.4e-13	24.4103
cg19250709	0.318425	0.572068	8.57018	9.79e-16	6.43e-13	24.4014
cg00109131	0.30149	0.652266	8.56434	1.02e-15	6.65e-13	24.3624
cg01011918	0.306084	0.577188	8.56364	1.02e-15	6.66e-13	24.3577
cg05868413	0.358843	0.574116	8.56215	1.03e-15	6.7e-13	24.3478
cg20335425	0.295627	0.449688	8.56002	1.05e-15	6.78e-13	24.3336
cg17977250	-0.287238	0.581991	-8.54948	1.13e-15	7.17e-13	24.2632
cg22946974	0.293021	0.674699	8.54849	1.13e-15	7.19e-13	24.2566
cg19828416	0.328871	0.521262	8.54791	1.14e-15	7.19e-13	24.2527
cg16525260	0.264588	0.555575	8.54712	1.14e-15	7.2e-13	24.2475
cg05232914	0.293851	0.645049	8.54682	1.15e-15	7.2e-13	24.2455
cg26531231	0.329562	0.430967	8.54348	1.17e-15	7.34e-13	24.2232
cg00640456	0.315034	0.646408	8.53944	1.2e-15	7.51e-13	24.1963
cg07950469	0.314127	0.609068	8.539	1.21e-15	7.51e-13	24.1933
cg07891737	0.253114	0.507298	8.53764	1.22e-15	7.56e-13	24.1843
cg19717640	0.305099	0.390566	8.53709	1.22e-15	7.56e-13	24.1806
cg14519032	0.270597	0.465282	8.53176	1.27e-15	7.79e-13	24.1451
cg22876250	0.277207	0.628125	8.53124	1.27e-15	7.79e-13	24.1416
cg03791150	0.252264	0.744218	8.53068	1.28e-15	7.8e-13	24.1379
cg15737554	0.299199	0.666489	8.52743	1.31e-15	7.93e-13	24.1163
cg19636240	0.265524	0.59488	8.52739	1.31e-15	7.93e-13	24.1159
cg21479786	0.336933	0.664432	8.52288	1.35e-15	8.15e-13	24.0859
cg07184316	0.345951	0.508426	8.52166	1.36e-15	8.19e-13	24.0778
cg10416668	0.259901	0.445848	8.52099	1.36e-15	8.2e-13	24.0734
cg26392441	0.29025	0.728178	8.51873	1.38e-15	8.29e-13	24.0583
cg01214847	0.297534	0.74908	8.51837	1.39e-15	8.29e-13	24.0559
cg00938547	0.325267	0.575768	8.51796	1.39e-15	8.29e-13	24.0532
cg07297178	0.291434	0.700212	8.5116	1.45e-15	8.55e-13	24.0108
cg03495497	0.311283	0.653243	8.51109	1.46e-15	8.56e-13	24.0075
cg12648074	-0.316044	0.572098	-8.50282	1.54e-15	8.96e-13	23.9524
cg18696912	0.331179	0.619451	8.49646	1.61e-15	9.3e-13	23.9101
cg11010909	0.381924	0.625006	8.49056	1.67e-15	9.65e-13	23.8709
cg09890332	0.312447	0.634409	8.48528	1.73e-15	9.94e-13	23.8358
cg04542653	0.258706	0.80738	8.4849	1.74e-15	9.94e-13	23.8333
cg11398517	0.261318	0.500448	8.48385	1.75e-15	9.98e-13	23.8264
cg24143287	0.269928	0.699834	8.48301	1.76e-15	1e-12	23.8208
cg27437413	0.375901	0.544572	8.48036	1.79e-15	1.01e-12	23.8032
cg18520925	0.316353	0.625612	8.48	1.8e-15	1.01e-12	23.8008
cg20385970	0.260892	0.478467	8.47905	1.81e-15	1.02e-12	23.7945
cg26846864	0.270849	0.413099	8.47717	1.83e-15	1.02e-12	23.782
cg01204985	0.296483	0.607667	8.47687	1.83e-15	1.02e-12	23.78
cg17857791	0.29159	0.464089	8.47478	1.86e-15	1.04e-12	23.7661
cg07311759	0.288547	0.540749	8.47425	1.87e-15	1.04e-12	23.7626
cg05828624	0.313987	0.617397	8.473	1.88e-15	1.04e-12	23.7543
cg06658129	0.308707	0.469697	8.46812	1.94e-15	1.07e-12	23.7219
cg21071075	0.261476	0.582939	8.46106	2.04e-15	1.11e-12	23.6751
cg17751430	0.292754	0.686338	8.4609	2.04e-15	1.11e-12	23.674
cg22601108	0.342414	0.478025	8.4598	2.06e-15	1.12e-12	23.6668
cg15139063	0.333071	0.773204	8.45902	2.07e-15	1.12e-12	23.6615
cg09849405	-0.406266	0.445804	-8.45792	2.08e-15	1.12e-12	23.6542
cg20698253	0.265572	0.568752	8.45142	2.18e-15	1.16e-12	23.6112
cg20597842	0.307002	0.59725	8.44883	2.21e-15	1.18e-12	23.594
cg21587375	0.258894	0.51911	8.44791	2.23e-15	1.18e-12	23.5879
cg13532055	0.257262	0.620796	8.44719	2.24e-15	1.19e-12	23.5831
cg26874764	0.303944	0.461559	8.44633	2.25e-15	1.19e-12	23.5774
cg27576982	0.335726	0.482254	8.44443	2.28e-15	1.2e-12	23.5649
cg21456301	0.28975	0.615097	8.44415	2.28e-15	1.2e-12	23.563
cg10114625	0.31215	0.653115	8.44391	2.29e-15	1.2e-12	23.5614
cg25819275	0.260231	0.510152	8.44037	2.34e-15	1.22e-12	23.538
cg11273471	0.259919	0.568911	8.43917	2.36e-15	1.23e-12	23.53
cg10988531	0.300191	0.499999	8.43722	2.39e-15	1.24e-12	23.5171
cg12079678	0.324395	0.676593	8.43658	2.4e-15	1.24e-12	23.5128
cg00385194	0.329431	0.533039	8.43437	2.44e-15	1.25e-12	23.4982
cg08003956	0.300715	0.655483	8.43329	2.46e-15	1.26e-12	23.4911
cg08246090	0.265298	0.33256	8.42804	2.54e-15	1.29e-12	23.4563
cg27049766	-0.35878	0.35177	-8.42627	2.57e-15	1.31e-12	23.4446
cg27110177	0.298347	0.784431	8.42183	2.65e-15	1.34e-12	23.4152
cg06572465	-0.348823	0.402815	-8.42093	2.67e-15	1.34e-12	23.4093
cg08188609	0.297586	0.696618	8.41666	2.75e-15	1.37e-12	23.3811
cg00906794	0.250111	0.775325	8.41596	2.76e-15	1.38e-12	23.3764
cg09417355	0.340014	0.476386	8.41464	2.78e-15	1.38e-12	23.3677
cg08871722	0.263191	0.53989	8.40942	2.88e-15	1.42e-12	23.3332
cg27227663	0.288599	0.595115	8.40927	2.88e-15	1.42e-12	23.3322
cg20141817	0.329337	0.584859	8.40923	2.88e-15	1.42e-12	23.3319
cg09094037	0.311177	0.605181	8.40807	2.91e-15	1.42e-12	23.3242
cg03846767	0.298129	0.462994	8.40771	2.91e-15	1.42e-12	23.3218
cg22366938	0.334778	0.527669	8.40669	2.93e-15	1.43e-12	23.3151
cg19020434	0.337708	0.57001	8.4048	2.97e-15	1.44e-12	23.3026
cg15244874	0.316834	0.518891	8.40401	2.99e-15	1.44e-12	23.2974
cg10419507	0.257845	0.583223	8.40227	3.02e-15	1.45e-12	23.2859
cg12242338	0.304834	0.645385	8.39664	3.14e-15	1.5e-12	23.2487
cg14591352	0.329363	0.548342	8.39266	3.22e-15	1.53e-12	23.2224
cg16776035	0.295666	0.439195	8.38869	3.31e-15	1.56e-12	23.1963
cg10758902	0.25642	0.841327	8.38824	3.32e-15	1.56e-12	23.1933
cg09546929	0.261622	0.736275	8.38802	3.32e-15	1.56e-12	23.1919
cg26853415	0.290216	0.517019	8.38486	3.39e-15	1.59e-12	23.171
cg27135113	0.273441	0.576713	8.38393	3.42e-15	1.6e-12	23.1648
cg14569837	0.316383	0.472313	8.3836	3.42e-15	1.6e-12	23.1627
cg09405076	0.283713	0.539579	8.38024	3.5e-15	1.63e-12	23.1405
cg00119186	0.318177	0.628709	8.3756	3.61e-15	1.68e-12	23.1099
cg25730098	0.328382	0.457053	8.37484	3.63e-15	1.68e-12	23.1049
cg23481862	0.339145	0.555913	8.3748	3.63e-15	1.68e-12	23.1046
cg20312687	0.308994	0.433527	8.37155	3.71e-15	1.7e-12	23.0832
cg20326647	0.292453	0.768407	8.36818	3.79e-15	1.74e-12	23.061
cg11324259	0.258615	0.487718	8.36692	3.83e-15	1.75e-12	23.0527
cg07993507	0.279568	0.75003	8.36529	3.87e-15	1.76e-12	23.0419
cg01098955	0.310109	0.56063	8.36486	3.88e-15	1.76e-12	23.0391
cg20454888	0.305237	0.683336	8.36359	3.91e-15	1.77e-12	23.0307
cg26150582	0.290814	0.835509	8.36315	3.92e-15	1.77e-12	23.0278
cg01565013	0.301663	0.65517	8.36028	4e-15	1.79e-12	23.0089
cg20256009	0.258342	0.353732	8.35688	4.09e-15	1.83e-12	22.9865
cg02788731	0.308147	0.542385	8.35237	4.22e-15	1.87e-12	22.9568
cg02753187	-0.341297	0.42411	-8.35031	4.27e-15	1.89e-12	22.9433
cg23029409	0.283045	0.576416	8.34473	4.44e-15	1.94e-12	22.9066
cg21790626	-0.355847	0.279883	-8.3419	4.52e-15	1.97e-12	22.8879
cg00023024	0.317405	0.396185	8.34008	4.58e-15	1.99e-12	22.8759
cg01709766	0.284882	0.60127	8.33954	4.59e-15	2e-12	22.8724
cg25374161	0.282943	0.694927	8.3389	4.61e-15	2e-12	22.8682
cg09968709	0.297446	0.506626	8.33761	4.65e-15	2.01e-12	22.8597
cg02274336	0.307181	0.446745	8.32922	4.92e-15	2.1e-12	22.8046
cg09430586	0.313326	0.608979	8.32655	5.01e-15	2.13e-12	22.787
cg05674036	0.286495	0.696558	8.32602	5.02e-15	2.14e-12	22.7835
cg18385570	0.320123	0.400425	8.32429	5.08e-15	2.16e-12	22.7721
cg15733932	0.294463	0.521519	8.32282	5.13e-15	2.17e-12	22.7625
cg18009704	0.312212	0.569884	8.3228	5.13e-15	2.17e-12	22.7623
cg26272425	0.26508	0.726981	8.3216	5.17e-15	2.18e-12	22.7545
cg15003468	0.253714	0.413551	8.32114	5.19e-15	2.18e-12	22.7514
cg25879705	0.302614	0.52498	8.31943	5.25e-15	2.2e-12	22.7402
cg25325094	0.253799	0.742642	8.31421	5.43e-15	2.27e-12	22.7059
cg25267258	0.416005	0.497902	8.31401	5.44e-15	2.27e-12	22.7046
cg03129645	0.30983	0.489346	8.31227	5.5e-15	2.29e-12	22.6932
cg18440889	0.267515	0.516958	8.31012	5.58e-15	2.31e-12	22.679
cg01389283	0.276005	0.754256	8.30996	5.59e-15	2.31e-12	22.678
cg25195987	0.305556	0.549957	8.30964	5.6e-15	2.31e-12	22.6759
cg10721090	0.260218	0.755027	8.30564	5.75e-15	2.36e-12	22.6496
cg07612821	0.278292	0.727598	8.30402	5.81e-15	2.38e-12	22.639
cg20539474	0.337466	0.477645	8.30395	5.82e-15	2.38e-12	22.6386
cg06796271	0.296882	0.555695	8.30249	5.87e-15	2.39e-12	22.629
cg19244928	0.281258	0.500285	8.2959	6.14e-15	2.47e-12	22.5858
cg27643182	0.292214	0.58076	8.29546	6.15e-15	2.47e-12	22.5828
cg21044104	0.300436	0.564856	8.29018	6.37e-15	2.53e-12	22.5482
cg21312148	0.319273	0.475457	8.28977	6.39e-15	2.54e-12	22.5456
cg15698244	0.260373	0.676471	8.28868	6.44e-15	2.54e-12	22.5384
cg27352715	0.320541	0.499614	8.28755	6.49e-15	2.56e-12	22.531
cg21997510	0.297826	0.541293	8.28717	6.5e-15	2.56e-12	22.5286
cg09700512	0.28713	0.724928	8.2857	6.57e-15	2.58e-12	22.5189
cg11848324	0.288221	0.587941	8.28568	6.57e-15	2.58e-12	22.5187
cg11953164	0.318505	0.480237	8.28015	6.81e-15	2.66e-12	22.4825
cg26466375	0.272884	0.603419	8.28001	6.82e-15	2.66e-12	22.4816
cg00582765	0.283917	0.648417	8.27804	6.91e-15	2.68e-12	22.4687
cg00344202	0.300958	0.649715	8.27802	6.91e-15	2.68e-12	22.4686
cg16745086	0.258627	0.658342	8.27589	7.01e-15	2.72e-12	22.4546
cg07078112	0.328073	0.649101	8.2712	7.23e-15	2.78e-12	22.4239
cg26945941	0.275863	0.494586	8.26981	7.29e-15	2.79e-12	22.4148
cg08475088	0.253297	0.591072	8.26916	7.33e-15	2.8e-12	22.4105
cg23092086	0.293973	0.677617	8.26645	7.46e-15	2.85e-12	22.3928
cg23959474	0.263424	0.678514	8.263	7.63e-15	2.9e-12	22.3702
cg01167924	0.309774	0.628573	8.26293	7.63e-15	2.9e-12	22.3698
cg10643236	0.330111	0.518311	8.26134	7.71e-15	2.92e-12	22.3594
cg14163731	0.307476	0.754907	8.26004	7.78e-15	2.93e-12	22.3509
cg10869730	0.318946	0.623947	8.25754	7.91e-15	2.97e-12	22.3345
cg19606290	0.303479	0.406229	8.25517	8.04e-15	3.01e-12	22.319
cg02790260	0.270678	0.438761	8.25427	8.08e-15	3.02e-12	22.3131
cg01678321	0.310646	0.688198	8.25402	8.1e-15	3.02e-12	22.3115
cg01755009	0.293461	0.698604	8.25331	8.14e-15	3.03e-12	22.3068
cg03602143	0.288908	0.631588	8.25224	8.19e-15	3.04e-12	22.2999
cg12463722	0.29053	0.388549	8.24947	8.35e-15	3.09e-12	22.2817
cg03857640	0.296028	0.560139	8.24401	8.65e-15	3.19e-12	22.2461
cg18087023	0.319027	0.664848	8.2434	8.69e-15	3.19e-12	22.2421
cg02478708	0.290768	0.411914	8.24331	8.69e-15	3.19e-12	22.2415
cg10655041	0.290064	0.446758	8.24215	8.76e-15	3.21e-12	22.2339
cg09232851	0.287205	0.713912	8.24181	8.78e-15	3.21e-12	22.2317
cg07981869	0.336723	0.621732	8.24137	8.8e-15	3.21e-12	22.2288
cg18032812	0.272488	0.375341	8.23992	8.89e-15	3.24e-12	22.2193
cg23841760	0.271669	0.702386	8.23954	8.91e-15	3.24e-12	22.2169
cg14462830	0.270432	0.746506	8.23569	9.14e-15	3.31e-12	22.1917
cg19340235	0.31207	0.677042	8.23547	9.15e-15	3.31e-12	22.1902
cg04772947	0.289164	0.535149	8.23538	9.16e-15	3.31e-12	22.1897
cg00334691	0.26044	0.552507	8.23259	9.33e-15	3.36e-12	22.1715
cg04879561	0.291243	0.676379	8.23226	9.35e-15	3.37e-12	22.1693
cg27175788	0.253663	0.728145	8.22158	1e-14	3.61e-12	22.0996
cg27124512	0.258893	0.467413	8.21985	1.01e-14	3.64e-12	22.0883
cg19138214	0.27311	0.631704	8.21906	1.02e-14	3.65e-12	22.0832
cg07238926	0.277175	0.486149	8.21517	1.05e-14	3.72e-12	22.0578
cg17382459	0.25966	0.410271	8.21396	1.06e-14	3.74e-12	22.0499
cg00242098	0.286151	0.540959	8.21272	1.06e-14	3.76e-12	22.0419
cg27410165	0.295296	0.70855	8.21262	1.06e-14	3.76e-12	22.0411
cg23632029	0.275795	0.696391	8.20765	1.1e-14	3.85e-12	22.0088
cg13289364	0.296754	0.495311	8.20169	1.14e-14	3.99e-12	21.97
cg16351441	0.349897	0.651627	8.20112	1.15e-14	4e-12	21.9662
cg15880348	0.292714	0.601379	8.19389	1.2e-14	4.18e-12	21.9191
cg09347495	0.291583	0.658493	8.19374	1.21e-14	4.18e-12	21.9181
cg05396243	0.283173	0.625843	8.19317	1.21e-14	4.18e-12	21.9145
cg06841902	0.340737	0.563017	8.19316	1.21e-14	4.18e-12	21.9144
cg21195277	0.316152	0.456261	8.19281	1.21e-14	4.18e-12	21.9121
cg07041214	0.279021	0.448279	8.19158	1.22e-14	4.19e-12	21.9041
cg27158462	0.294968	0.563088	8.19104	1.23e-14	4.19e-12	21.9006
cg13157793	0.332706	0.689247	8.18944	1.24e-14	4.22e-12	21.8901
cg17806673	0.323331	0.627485	8.18822	1.25e-14	4.25e-12	21.8822
cg12184157	0.325688	0.587795	8.18777	1.25e-14	4.25e-12	21.8793
cg24935655	0.285274	0.74149	8.18394	1.29e-14	4.35e-12	21.8544
cg06403845	0.302612	0.598609	8.17842	1.33e-14	4.5e-12	21.8185
cg24629972	0.30461	0.560783	8.17731	1.34e-14	4.52e-12	21.8112
cg03873826	0.252758	0.633634	8.17452	1.37e-14	4.57e-12	21.7931
cg00242951	0.290034	0.417681	8.1726	1.39e-14	4.61e-12	21.7806
cg25939015	0.291011	0.704817	8.17126	1.4e-14	4.64e-12	21.7719
cg23413497	0.267008	0.389271	8.17043	1.41e-14	4.66e-12	21.7665
cg26129677	0.262759	0.661889	8.16817	1.43e-14	4.71e-12	21.7518
cg25321462	0.295587	0.708171	8.16667	1.44e-14	4.75e-12	21.742
cg07825681	0.343561	0.695915	8.16656	1.44e-14	4.75e-12	21.7414
cg00306578	0.262942	0.536735	8.16487	1.46e-14	4.79e-12	21.7304
cg25263238	0.27356	0.54557	8.16299	1.48e-14	4.84e-12	21.7181
cg18070812	0.252133	0.790493	8.15952	1.51e-14	4.93e-12	21.6956
cg05764001	0.267978	0.664612	8.15839	1.52e-14	4.96e-12	21.6883
cg15523060	0.267216	0.499011	8.15491	1.56e-14	5.05e-12	21.6657
cg02721374	0.251594	0.497832	8.15478	1.56e-14	5.05e-12	21.6648
cg17820022	0.346458	0.406907	8.15212	1.59e-14	5.14e-12	21.6475
cg06760467	0.25644	0.448837	8.15137	1.59e-14	5.15e-12	21.6427
cg10753636	0.284723	0.516024	8.14985	1.61e-14	5.2e-12	21.6328
cg09518518	0.254317	0.756428	8.14803	1.63e-14	5.24e-12	21.621
cg10837846	0.300933	0.662967	8.14797	1.63e-14	5.24e-12	21.6206
cg20271985	0.276614	0.59396	8.14784	1.63e-14	5.24e-12	21.6198
cg08093959	0.269245	0.782365	8.14486	1.66e-14	5.33e-12	21.6004
cg23413307	0.283431	0.45586	8.13993	1.72e-14	5.48e-12	21.5684
cg02245566	0.342866	0.533296	8.13926	1.73e-14	5.49e-12	21.5641
cg15909737	0.270948	0.698534	8.1379	1.74e-14	5.53e-12	21.5553
cg27533472	0.333244	0.600558	8.13662	1.76e-14	5.55e-12	21.547
cg03914397	0.31226	0.613549	8.13531	1.77e-14	5.59e-12	21.5385
cg21542643	0.256296	0.530454	8.13393	1.79e-14	5.63e-12	21.5296
cg01620077	0.279057	0.639145	8.13231	1.81e-14	5.67e-12	21.5191
cg13307880	-0.285394	0.431546	-8.13172	1.81e-14	5.68e-12	21.5152
cg11712775	0.269831	0.746874	8.13122	1.82e-14	5.69e-12	21.512
cg20823091	0.295594	0.481674	8.12923	1.84e-14	5.76e-12	21.4991
cg07309576	0.307723	0.653582	8.12875	1.85e-14	5.77e-12	21.496
cg17813225	0.311163	0.566975	8.12382	1.91e-14	5.94e-12	21.464
cg25890048	0.287607	0.701461	8.12274	1.92e-14	5.97e-12	21.457
cg03742272	0.282271	0.630261	8.1201	1.96e-14	6.05e-12	21.4399
cg02300083	0.31665	0.570511	8.11924	1.97e-14	6.07e-12	21.4344
cg12606455	0.290687	0.843714	8.11881	1.97e-14	6.08e-12	21.4316
cg23476447	0.308014	0.75771	8.1176	1.99e-14	6.12e-12	21.4238
cg13958199	0.263576	0.544766	8.11334	2.04e-14	6.27e-12	21.3962
cg13819319	0.296394	0.745327	8.11258	2.06e-14	6.29e-12	21.3912
cg02903436	0.329889	0.579108	8.11084	2.08e-14	6.34e-12	21.38
cg13598256	-0.316931	0.499815	-8.10901	2.1e-14	6.4e-12	21.3681
cg08991927	0.331767	0.574678	8.10728	2.13e-14	6.47e-12	21.3569
cg27153655	0.282049	0.700953	8.10625	2.14e-14	6.5e-12	21.3503
cg04574507	0.326315	0.520924	8.10575	2.15e-14	6.51e-12	21.3471
cg07018760	0.263723	0.435515	8.10476	2.16e-14	6.54e-12	21.3406
cg12921481	0.314247	0.52524	8.10396	2.17e-14	6.56e-12	21.3355
cg12282588	0.295771	0.384692	8.10095	2.22e-14	6.66e-12	21.316
cg15922045	0.250318	0.704773	8.09978	2.23e-14	6.69e-12	21.3084
cg24711070	0.291746	0.663108	8.09772	2.26e-14	6.77e-12	21.2951
cg27316766	0.279623	0.744095	8.09753	2.27e-14	6.77e-12	21.2938
cg05943574	0.342285	0.592971	8.09649	2.28e-14	6.8e-12	21.2872
cg06826870	0.265378	0.535451	8.09244	2.34e-14	6.97e-12	21.261
cg18805892	0.30959	0.626855	8.09189	2.35e-14	6.98e-12	21.2574
cg04465079	0.277051	0.776157	8.08694	2.43e-14	7.15e-12	21.2254
cg26353877	0.265065	0.575484	8.08529	2.46e-14	7.2e-12	21.2148
cg12463578	0.35439	0.625678	8.08453	2.47e-14	7.23e-12	21.2099
cg05132306	0.260918	0.713185	8.08304	2.49e-14	7.25e-12	21.2002
cg00284179	0.273192	0.652379	8.08168	2.52e-14	7.3e-12	21.1914
cg26114457	0.260866	0.578644	8.08131	2.52e-14	7.3e-12	21.1891
cg16791528	0.250832	0.738418	8.08049	2.54e-14	7.33e-12	21.1838
cg08904961	0.268288	0.694044	8.0789	2.56e-14	7.38e-12	21.1735
cg01936287	0.252394	0.638147	8.07782	2.58e-14	7.4e-12	21.1665
cg25242988	0.305091	0.503168	8.07764	2.58e-14	7.4e-12	21.1654
cg03612791	0.300055	0.708534	8.07753	2.58e-14	7.4e-12	21.1647
cg22156126	0.267698	0.610038	8.07657	2.6e-14	7.44e-12	21.1584
cg20181079	0.31312	0.532862	8.07529	2.62e-14	7.49e-12	21.1502
cg13844820	0.326434	0.594946	8.07334	2.66e-14	7.57e-12	21.1376
cg12740910	0.321421	0.571666	8.0721	2.68e-14	7.62e-12	21.1296
cg04750099	0.263346	0.500993	8.0699	2.72e-14	7.72e-12	21.1154
cg15553770	0.281608	0.707248	8.06895	2.73e-14	7.76e-12	21.1092
cg09465698	-0.378225	0.441828	-8.06842	2.74e-14	7.78e-12	21.1059
cg26482745	0.257844	0.726323	8.06751	2.76e-14	7.81e-12	21.1
cg18833140	0.252579	0.708587	8.06431	2.82e-14	7.93e-12	21.0793
cg09337427	0.293669	0.62642	8.06375	2.83e-14	7.94e-12	21.0757
cg14023451	0.289243	0.637398	8.06344	2.83e-14	7.94e-12	21.0737
cg11294513	-0.313212	0.348192	-8.06271	2.85e-14	7.97e-12	21.069
cg18257955	0.309007	0.48951	8.06227	2.86e-14	7.98e-12	21.0662
cg16012162	0.269009	0.516951	8.06187	2.86e-14	7.99e-12	21.0636
cg08922032	0.29008	0.697443	8.05621	2.97e-14	8.23e-12	21.0271
cg24977541	0.287178	0.58741	8.05459	3e-14	8.31e-12	21.0167
cg25000210	0.270021	0.561197	8.05232	3.05e-14	8.42e-12	21.002
cg12142869	0.28818	0.685456	8.05062	3.08e-14	8.5e-12	20.991
cg26936577	0.28537	0.632262	8.05032	3.09e-14	8.5e-12	20.9892
cg15202552	0.25892	0.30666	8.05001	3.09e-14	8.5e-12	20.9871
cg10585462	0.29111	0.662176	8.04953	3.1e-14	8.51e-12	20.984
cg18715189	0.268626	0.723558	8.0494	3.11e-14	8.51e-12	20.9832
cg11879776	0.315247	0.599848	8.04924	3.11e-14	8.51e-12	20.9822
cg16497293	0.281938	0.412389	8.04541	3.19e-14	8.71e-12	20.9575
cg06058073	0.289434	0.431448	8.04457	3.21e-14	8.72e-12	20.9521
cg17044843	0.252425	0.717448	8.04415	3.21e-14	8.73e-12	20.9494
cg04611788	0.309204	0.687415	8.04259	3.25e-14	8.8e-12	20.9394
cg02963414	0.27435	0.615816	8.04238	3.25e-14	8.8e-12	20.938
cg27235829	0.324163	0.577979	8.03959	3.31e-14	8.91e-12	20.92
cg24936695	0.290701	0.429596	8.03918	3.32e-14	8.92e-12	20.9174
cg05910415	0.308767	0.39214	8.03635	3.38e-14	9.05e-12	20.8992
cg23207876	0.325386	0.529825	8.03622	3.38e-14	9.05e-12	20.8983
cg10083824	0.304642	0.571961	8.03549	3.4e-14	9.08e-12	20.8936
cg01551699	0.299159	0.588835	8.03502	3.41e-14	9.09e-12	20.8906
cg16418329	0.278245	0.70255	8.03461	3.42e-14	9.1e-12	20.888
cg08655953	0.356298	0.414676	8.02918	3.54e-14	9.38e-12	20.853
cg18915009	0.285639	0.727202	8.02829	3.56e-14	9.41e-12	20.8473
cg08947964	0.289238	0.554743	8.02788	3.57e-14	9.43e-12	20.8446
cg04350066	0.271122	0.70796	8.02447	3.65e-14	9.57e-12	20.8227
cg22924765	0.278172	0.440765	8.02446	3.65e-14	9.57e-12	20.8227
cg08092680	0.317058	0.519656	8.0238	3.67e-14	9.59e-12	20.8184
cg19893185	0.261296	0.636593	8.02279	3.69e-14	9.63e-12	20.8119
cg06854399	0.252677	0.650133	8.0221	3.71e-14	9.66e-12	20.8075
cg05243700	0.347751	0.525182	8.019	3.79e-14	9.84e-12	20.7876
cg03240663	0.272261	0.522201	8.01757	3.82e-14	9.92e-12	20.7783
cg20678835	0.272902	0.472096	8.01673	3.84e-14	9.96e-12	20.773
cg03478444	0.297389	0.58998	8.01589	3.86e-14	1e-11	20.7676
cg10890681	0.260599	0.679918	8.01472	3.89e-14	1.01e-11	20.7601
cg10038490	0.296014	0.525715	8.01328	3.93e-14	1.01e-11	20.7508
cg02547724	0.291498	0.504706	8.01298	3.94e-14	1.02e-11	20.7489
cg04866380	0.273438	0.662382	8.00972	4.02e-14	1.04e-11	20.7279
cg12619165	0.309265	0.606737	8.0052	4.14e-14	1.06e-11	20.6989
cg03650851	0.279118	0.663897	8.00456	4.16e-14	1.07e-11	20.6947
cg03608577	0.287908	0.578296	8.00385	4.18e-14	1.07e-11	20.6902
cg15553852	0.302232	0.648831	7.99681	4.37e-14	1.11e-11	20.645
cg13535489	0.268339	0.412419	7.99631	4.39e-14	1.12e-11	20.6418
cg16184827	0.337335	0.543182	7.99363	4.47e-14	1.13e-11	20.6246
cg18807895	0.282337	0.598308	7.99225	4.51e-14	1.14e-11	20.6158
cg02771260	0.284615	0.474012	7.99136	4.53e-14	1.14e-11	20.6101
cg06848735	0.262576	0.719789	7.99043	4.56e-14	1.15e-11	20.6041
cg22511368	0.257691	0.490662	7.98825	4.62e-14	1.16e-11	20.5901
cg14727409	0.304865	0.445403	7.98735	4.65e-14	1.17e-11	20.5843
cg04111761	0.301072	0.549443	7.98724	4.65e-14	1.17e-11	20.5836
cg20995065	0.25724	0.805844	7.98686	4.67e-14	1.17e-11	20.5812
cg06718003	0.290974	0.477729	7.98215	4.81e-14	1.2e-11	20.551
cg12145907	-0.296901	0.574143	-7.98093	4.85e-14	1.21e-11	20.5432
cg16660041	0.262908	0.606944	7.97757	4.96e-14	1.23e-11	20.5216
cg19207486	0.276956	0.490826	7.97707	4.97e-14	1.23e-11	20.5184
cg21970438	0.269911	0.493343	7.97644	4.99e-14	1.23e-11	20.5144
cg13885504	0.252274	0.537979	7.97468	5.05e-14	1.25e-11	20.5031
cg03271520	0.300934	0.43478	7.97274	5.11e-14	1.26e-11	20.4907
cg13020760	0.284886	0.540047	7.97098	5.17e-14	1.27e-11	20.4794
cg17067638	0.267641	0.522621	7.9708	5.18e-14	1.27e-11	20.4782
cg07128890	0.2968	0.585284	7.97	5.21e-14	1.27e-11	20.4731
cg01058602	0.252094	0.670773	7.96797	5.27e-14	1.29e-11	20.4601
cg07456201	0.318249	0.570398	7.96749	5.29e-14	1.29e-11	20.4571
cg01975957	0.290602	0.56067	7.96725	5.3e-14	1.29e-11	20.4555
cg15651758	0.284781	0.664142	7.96693	5.31e-14	1.29e-11	20.4535
cg10546210	0.306501	0.554273	7.96314	5.44e-14	1.32e-11	20.4292
cg20821424	0.266287	0.729073	7.95973	5.56e-14	1.34e-11	20.4074
cg08099626	0.267989	0.661775	7.95876	5.6e-14	1.35e-11	20.4012
cg18223379	0.298952	0.506849	7.95839	5.61e-14	1.35e-11	20.3988
cg02592239	0.314785	0.535358	7.95824	5.62e-14	1.35e-11	20.3978
cg23995769	0.278782	0.592115	7.95684	5.67e-14	1.36e-11	20.3888
cg23352271	0.276414	0.802766	7.95652	5.68e-14	1.36e-11	20.3868
cg08763351	0.301694	0.683396	7.9557	5.71e-14	1.36e-11	20.3816
cg20994097	0.259993	0.433584	7.9545	5.76e-14	1.37e-11	20.3739
cg19766178	0.283272	0.672859	7.95194	5.85e-14	1.39e-11	20.3575
cg27342801	0.253173	0.615339	7.95116	5.88e-14	1.39e-11	20.3525
cg19815589	0.270064	0.761285	7.94939	5.95e-14	1.4e-11	20.3412
cg24381587	0.291494	0.444048	7.9464	6.07e-14	1.42e-11	20.3221
cg15769388	0.262955	0.493913	7.94639	6.07e-14	1.42e-11	20.322
cg04545516	0.298284	0.475823	7.94571	6.09e-14	1.43e-11	20.3177
cg07977620	0.276073	0.520604	7.9449	6.13e-14	1.43e-11	20.3125
cg12129480	0.330138	0.469398	7.93995	6.32e-14	1.47e-11	20.2809
cg09333109	0.270456	0.629586	7.93855	6.38e-14	1.48e-11	20.2719
cg15937784	0.255309	0.317671	7.93836	6.39e-14	1.48e-11	20.2707
cg23856293	0.299588	0.665577	7.93831	6.39e-14	1.48e-11	20.2704
cg01156081	0.263443	0.714703	7.9372	6.44e-14	1.49e-11	20.2633
cg26190833	0.261765	0.69216	7.93673	6.46e-14	1.49e-11	20.2603
cg15501942	0.305436	0.764742	7.93524	6.52e-14	1.5e-11	20.2507
cg18591235	0.294316	0.468049	7.93495	6.53e-14	1.51e-11	20.2489
cg16315155	0.253723	0.573358	7.93236	6.64e-14	1.52e-11	20.2324
cg08908643	0.274479	0.562122	7.93128	6.69e-14	1.53e-11	20.2255
cg13696148	0.271392	0.713212	7.9265	6.9e-14	1.57e-11	20.195
cg05661282	-0.337089	0.287065	-7.92644	6.9e-14	1.57e-11	20.1946
cg16309319	0.307068	0.646664	7.92489	6.97e-14	1.58e-11	20.1847
cg09337709	0.254895	0.674702	7.92478	6.98e-14	1.58e-11	20.184
cg00202568	0.309652	0.467869	7.92464	6.98e-14	1.58e-11	20.1831
cg13394110	0.347516	0.50472	7.92423	7e-14	1.58e-11	20.1804
cg21731304	0.257956	0.344861	7.92386	7.02e-14	1.58e-11	20.1781
cg15649671	0.284743	0.545111	7.92382	7.02e-14	1.58e-11	20.1778
cg07719965	0.291066	0.650373	7.92151	7.13e-14	1.6e-11	20.1631
cg26925025	0.252345	0.449343	7.92039	7.18e-14	1.61e-11	20.156
cg21871080	0.280057	0.764099	7.91728	7.32e-14	1.64e-11	20.1361
cg13200739	0.276453	0.780093	7.91635	7.37e-14	1.65e-11	20.1302
cg27518483	0.28044	0.748274	7.91601	7.38e-14	1.65e-11	20.128
cg07490447	0.291533	0.727522	7.9135	7.5e-14	1.67e-11	20.112
cg01424997	0.291669	0.498624	7.91236	7.56e-14	1.68e-11	20.1047
cg25104107	0.30137	0.454406	7.91235	7.56e-14	1.68e-11	20.1047
cg27149471	0.297045	0.427043	7.91091	7.63e-14	1.69e-11	20.0955
cg01772980	0.26589	0.421731	7.91079	7.64e-14	1.69e-11	20.0947
cg10002131	0.277359	0.549143	7.90964	7.69e-14	1.7e-11	20.0874
cg12582728	0.306024	0.537881	7.9071	7.82e-14	1.72e-11	20.0712
cg11943372	0.286217	0.707288	7.90567	7.89e-14	1.74e-11	20.0621
cg27048949	0.255188	0.576975	7.9045	7.95e-14	1.75e-11	20.0546
cg01515155	0.334675	0.549293	7.90427	7.97e-14	1.75e-11	20.0532
cg13705774	0.27477	0.582687	7.90406	7.98e-14	1.75e-11	20.0518
cg25940557	0.277398	0.436113	7.90383	7.99e-14	1.75e-11	20.0504
cg07817928	0.250553	0.581814	7.90368	8e-14	1.75e-11	20.0494
cg10928404	0.297333	0.558989	7.90366	8e-14	1.75e-11	20.0492
cg12058501	0.253719	0.640936	7.90221	8.07e-14	1.76e-11	20.04
cg11150520	0.268806	0.741426	7.90166	8.1e-14	1.77e-11	20.0366
cg24086536	0.29189	0.640321	7.89809	8.29e-14	1.8e-11	20.0138
cg06127174	0.272742	0.827829	7.89802	8.29e-14	1.8e-11	20.0133
cg08555657	0.263128	0.639262	7.89343	8.54e-14	1.85e-11	19.9841
cg13884610	0.255028	0.634314	7.89257	8.59e-14	1.86e-11	19.9786
cg06275635	0.308647	0.507972	7.89115	8.67e-14	1.87e-11	19.9696
cg20345923	0.261326	0.509487	7.88458	9.04e-14	1.94e-11	19.9277
cg04396850	0.264828	0.447136	7.88309	9.13e-14	1.96e-11	19.9183
cg15815318	0.291086	0.492088	7.88175	9.21e-14	1.97e-11	19.9098
cg16644344	0.268031	0.589545	7.87995	9.32e-14	1.99e-11	19.8983
cg25867632	0.288965	0.419631	7.87971	9.33e-14	1.99e-11	19.8968
cg01849065	0.272391	0.446244	7.87897	9.38e-14	2e-11	19.8921
cg27568504	0.259887	0.567815	7.87868	9.39e-14	2e-11	19.8903
cg09508275	0.287164	0.431888	7.87518	9.61e-14	2.04e-11	19.868
cg19434777	0.257377	0.848013	7.87366	9.7e-14	2.06e-11	19.8583
cg23021650	0.271303	0.728312	7.87172	9.83e-14	2.07e-11	19.846
cg22665383	0.297287	0.489997	7.87168	9.83e-14	2.07e-11	19.8457
cg15727545	0.325626	0.55667	7.87159	9.83e-14	2.07e-11	19.8452
cg14591419	0.273374	0.601973	7.87001	9.93e-14	2.09e-11	19.8351
cg18126060	0.300439	0.619113	7.86883	1e-13	2.1e-11	19.8276
cg13505631	0.274382	0.466859	7.86708	1.01e-13	2.12e-11	19.8165
cg00344380	0.2804	0.676058	7.86662	1.02e-13	2.13e-11	19.8136
cg18515510	0.305925	0.373283	7.86645	1.02e-13	2.13e-11	19.8125
cg02336334	0.260413	0.416287	7.86576	1.02e-13	2.13e-11	19.8081
cg04299028	0.326574	0.562724	7.85967	1.06e-13	2.2e-11	19.7694
cg06650659	0.309245	0.483945	7.85802	1.07e-13	2.23e-11	19.7589
cg26225893	0.263207	0.693586	7.85755	1.08e-13	2.23e-11	19.7559
cg01165362	0.279363	0.544648	7.85717	1.08e-13	2.23e-11	19.7535
cg05080074	0.266264	0.713435	7.85631	1.08e-13	2.24e-11	19.7481
cg07017135	0.268375	0.746453	7.85557	1.09e-13	2.24e-11	19.7434
cg15783466	0.276284	0.574999	7.85312	1.11e-13	2.28e-11	19.7279
cg18499731	0.270376	0.620667	7.85306	1.11e-13	2.28e-11	19.7274
cg19735903	0.277859	0.604939	7.85057	1.13e-13	2.31e-11	19.7116
cg09664215	0.278945	0.488919	7.84841	1.14e-13	2.33e-11	19.6979
cg01671881	0.290054	0.454204	7.84811	1.14e-13	2.33e-11	19.696
cg14792912	0.258188	0.653401	7.84689	1.15e-13	2.35e-11	19.6883
cg02391549	0.302128	0.668375	7.84672	1.15e-13	2.35e-11	19.6872
cg23181133	0.272999	0.393296	7.8457	1.16e-13	2.36e-11	19.6807
cg04157194	0.290049	0.731189	7.84275	1.18e-13	2.4e-11	19.662
cg21349061	0.261205	0.682058	7.84223	1.19e-13	2.41e-11	19.6587
cg24188437	0.290832	0.678587	7.84196	1.19e-13	2.41e-11	19.657
cg01244342	0.313	0.499941	7.83907	1.21e-13	2.45e-11	19.6387
cg23161999	-0.381726	0.537717	-7.8376	1.22e-13	2.47e-11	19.6294
cg10538533	0.312405	0.658183	7.83562	1.24e-13	2.49e-11	19.6168
cg13600227	0.265218	0.47903	7.8353	1.24e-13	2.49e-11	19.6148
cg08190562	0.25143	0.654918	7.83422	1.25e-13	2.51e-11	19.608
cg03335938	0.315202	0.568747	7.83346	1.26e-13	2.51e-11	19.6031
cg05478628	0.267427	0.734217	7.83221	1.27e-13	2.53e-11	19.5952
cg11893412	0.296974	0.711152	7.82952	1.29e-13	2.56e-11	19.5781
cg12130607	0.284682	0.450996	7.82919	1.29e-13	2.56e-11	19.5761
cg25349955	0.278812	0.686167	7.82381	1.34e-13	2.64e-11	19.5419
cg07105499	0.302163	0.560349	7.82243	1.35e-13	2.66e-11	19.5332
cg05733285	0.29539	0.524251	7.8223	1.35e-13	2.66e-11	19.5324
cg07850316	0.266428	0.508411	7.81974	1.37e-13	2.69e-11	19.5162
cg14721139	0.291197	0.648113	7.81923	1.38e-13	2.7e-11	19.513
cg25577367	0.276566	0.435895	7.81914	1.38e-13	2.7e-11	19.5124
cg01999333	0.27584	0.421681	7.81786	1.39e-13	2.71e-11	19.5043
cg08455184	0.273502	0.692686	7.81776	1.39e-13	2.71e-11	19.5037
cg15341751	0.269382	0.561285	7.81615	1.4e-13	2.74e-11	19.4935
cg08668790	-0.348851	0.411256	-7.81382	1.43e-13	2.78e-11	19.4788
cg09404289	0.278953	0.573399	7.81085	1.45e-13	2.82e-11	19.4599
cg26043322	0.284451	0.481071	7.81026	1.46e-13	2.83e-11	19.4562
cg24533917	0.268302	0.489501	7.80934	1.47e-13	2.84e-11	19.4504
cg23246095	0.250356	0.764028	7.80808	1.48e-13	2.86e-11	19.4424
cg17255302	0.280042	0.613276	7.80724	1.49e-13	2.87e-11	19.4371
cg11274962	-0.260736	0.247825	-7.80631	1.5e-13	2.88e-11	19.4312
cg24422202	0.279887	0.526342	7.80583	1.5e-13	2.89e-11	19.4282
cg23641283	0.262213	0.642802	7.80442	1.51e-13	2.91e-11	19.4192
cg23473910	0.270475	0.739529	7.80367	1.52e-13	2.92e-11	19.4145
cg18617005	-0.34878	0.311901	-7.80305	1.53e-13	2.93e-11	19.4106
cg03118430	0.271333	0.728053	7.80291	1.53e-13	2.93e-11	19.4097
cg17897518	0.264244	0.56282	7.80249	1.53e-13	2.93e-11	19.4071
cg17222164	-0.27863	0.277478	-7.80166	1.54e-13	2.94e-11	19.4018
cg18771659	0.316629	0.630599	7.80092	1.55e-13	2.95e-11	19.3971
cg24954590	-0.254133	0.383415	-7.80027	1.55e-13	2.96e-11	19.3931
cg08565979	0.345241	0.522169	7.79987	1.56e-13	2.96e-11	19.3905
cg11692307	0.327785	0.613693	7.7991	1.57e-13	2.97e-11	19.3857
cg13812452	0.270755	0.682008	7.79612	1.6e-13	3.02e-11	19.3668
cg18898325	0.274535	0.637851	7.79479	1.61e-13	3.05e-11	19.3584
cg24755177	0.353417	0.593316	7.79169	1.64e-13	3.1e-11	19.3388
cg01827098	0.259083	0.575226	7.79091	1.65e-13	3.1e-11	19.3339
cg04902327	0.279328	0.625041	7.79034	1.66e-13	3.11e-11	19.3303
cg27040708	0.254071	0.574404	7.78808	1.68e-13	3.16e-11	19.316
cg13848990	0.264925	0.686114	7.78515	1.71e-13	3.21e-11	19.2975
cg26171114	0.277282	0.496719	7.78324	1.73e-13	3.24e-11	19.2854
cg05818824	0.254196	0.379806	7.78318	1.73e-13	3.24e-11	19.285
cg16281600	0.309167	0.481773	7.78211	1.75e-13	3.26e-11	19.2783
cg11253042	0.287814	0.563938	7.78191	1.75e-13	3.26e-11	19.277
cg16855352	0.257981	0.741621	7.78171	1.75e-13	3.26e-11	19.2758
cg25401210	0.327865	0.507908	7.78137	1.75e-13	3.26e-11	19.2737
cg14420116	0.280189	0.480221	7.77862	1.79e-13	3.31e-11	19.2563
cg00538017	0.306869	0.649399	7.77696	1.8e-13	3.34e-11	19.2458
cg25607161	0.331464	0.531708	7.77354	1.84e-13	3.4e-11	19.2242
cg10136841	0.291428	0.663718	7.7735	1.85e-13	3.4e-11	19.224
cg16487621	0.310345	0.556679	7.77325	1.85e-13	3.4e-11	19.2224
cg13070632	0.302315	0.587428	7.77254	1.86e-13	3.41e-11	19.2179
cg26281051	0.287621	0.521976	7.77072	1.88e-13	3.45e-11	19.2064
cg05369553	0.305244	0.683381	7.76824	1.91e-13	3.49e-11	19.1908
cg08188069	0.316331	0.488708	7.76589	1.94e-13	3.54e-11	19.176
cg09149672	0.326951	0.557865	7.76424	1.96e-13	3.56e-11	19.1656
cg26135325	0.260718	0.40516	7.76356	1.97e-13	3.58e-11	19.1613
cg14999833	0.25459	0.528173	7.76335	1.97e-13	3.58e-11	19.1599
cg22244938	0.271157	0.705625	7.76317	1.97e-13	3.58e-11	19.1589
cg02870011	0.323722	0.544735	7.76138	1.99e-13	3.62e-11	19.1475
cg09060469	0.259214	0.761611	7.76029	2.01e-13	3.63e-11	19.1407
cg05584078	0.318286	0.664515	7.76025	2.01e-13	3.63e-11	19.1404
cg07764786	0.260271	0.748746	7.7588	2.03e-13	3.66e-11	19.1313
cg26939283	0.276411	0.440413	7.75754	2.04e-13	3.68e-11	19.1234
cg12554476	0.320284	0.610227	7.7572	2.05e-13	3.69e-11	19.1212
cg24233332	0.289802	0.668595	7.75554	2.07e-13	3.72e-11	19.1107
cg22197708	0.302963	0.610226	7.75528	2.07e-13	3.72e-11	19.1091
cg16600501	0.319908	0.752807	7.75473	2.08e-13	3.73e-11	19.1056
cg25525379	0.271477	0.590028	7.75326	2.1e-13	3.76e-11	19.0964
cg08931647	0.30566	0.47828	7.75286	2.11e-13	3.77e-11	19.0939
cg19285777	0.279103	0.650956	7.75033	2.14e-13	3.82e-11	19.0779
cg02262358	0.263756	0.737589	7.75018	2.14e-13	3.82e-11	19.077
cg19795338	0.288479	0.574245	7.7499	2.15e-13	3.83e-11	19.0753
cg02582191	0.255644	0.484305	7.74633	2.19e-13	3.91e-11	19.0528
cg23356310	0.271489	0.622003	7.74517	2.21e-13	3.93e-11	19.0455
cg27024241	0.2623	0.709262	7.74513	2.21e-13	3.93e-11	19.0452
cg03635863	0.32423	0.633264	7.7446	2.22e-13	3.94e-11	19.0419
cg14580443	0.323053	0.806933	7.74364	2.23e-13	3.95e-11	19.0359
cg00463848	0.277118	0.736515	7.74252	2.25e-13	3.98e-11	19.0288
cg19306866	0.261171	0.622531	7.7389	2.3e-13	4.07e-11	19.006
cg06835074	0.285296	0.677564	7.73586	2.35e-13	4.13e-11	18.9869
cg17156862	0.303161	0.446648	7.7333	2.39e-13	4.2e-11	18.9708
cg19933965	0.328277	0.708494	7.73274	2.39e-13	4.21e-11	18.9673
cg26531371	0.279303	0.549311	7.73226	2.4e-13	4.22e-11	18.9642
cg11113534	0.261652	0.606696	7.73134	2.42e-13	4.24e-11	18.9584
cg04107005	0.258936	0.511183	7.72746	2.48e-13	4.33e-11	18.9341
cg26118553	0.293046	0.57754	7.72413	2.53e-13	4.41e-11	18.9132
cg08417719	0.285749	0.683594	7.72293	2.55e-13	4.44e-11	18.9056
cg00164678	0.287189	0.472345	7.7226	2.55e-13	4.45e-11	18.9036
cg00250761	0.259698	0.540708	7.7221	2.56e-13	4.46e-11	18.9004
cg14696870	0.325632	0.473161	7.71911	2.61e-13	4.53e-11	18.8816
cg26709929	0.279146	0.694641	7.71889	2.61e-13	4.53e-11	18.8803
cg02676602	0.293076	0.673748	7.71755	2.64e-13	4.57e-11	18.8718
cg26202762	0.275642	0.562738	7.71685	2.65e-13	4.58e-11	18.8674
cg12056501	0.288274	0.615747	7.7167	2.65e-13	4.58e-11	18.8665
cg10305299	0.281577	0.485228	7.71491	2.68e-13	4.62e-11	18.8552
cg26888153	0.26212	0.671353	7.71311	2.71e-13	4.67e-11	18.8439
cg22941409	0.312438	0.70436	7.71255	2.72e-13	4.69e-11	18.8404
cg07821737	0.307727	0.641177	7.71014	2.76e-13	4.75e-11	18.8253
cg03804732	0.290425	0.712925	7.70942	2.78e-13	4.76e-11	18.8208
cg09267046	0.254851	0.555508	7.7073	2.81e-13	4.81e-11	18.8075
cg16632868	0.298684	0.667343	7.70713	2.82e-13	4.81e-11	18.8064
cg10085326	0.279255	0.547261	7.70398	2.87e-13	4.9e-11	18.7866
cg00156948	0.272888	0.580588	7.70318	2.89e-13	4.92e-11	18.7816
cg13546321	0.27777	0.59969	7.70271	2.9e-13	4.93e-11	18.7787
cg11584101	0.266485	0.560056	7.69883	2.97e-13	5.03e-11	18.7544
cg17059136	0.306407	0.663279	7.69701	3e-13	5.07e-11	18.743
cg08900316	0.313241	0.592175	7.69658	3.01e-13	5.08e-11	18.7402
cg05040219	0.285662	0.725666	7.69631	3.02e-13	5.08e-11	18.7386
cg25512249	0.274276	0.566554	7.69558	3.03e-13	5.1e-11	18.734
cg13615337	0.311262	0.554434	7.69424	3.06e-13	5.14e-11	18.7256
cg07173283	0.265248	0.628166	7.6941	3.06e-13	5.14e-11	18.7247
cg26321366	0.275617	0.725774	7.69146	3.11e-13	5.21e-11	18.7081
cg20484653	0.265577	0.580165	7.69136	3.11e-13	5.21e-11	18.7076
cg07802710	-0.284791	0.418261	-7.69109	3.12e-13	5.21e-11	18.7059
cg26851500	0.254451	0.718066	7.68745	3.19e-13	5.31e-11	18.683
cg14680360	0.281673	0.585878	7.68405	3.26e-13	5.4e-11	18.6617
cg26232558	0.255826	0.774856	7.68396	3.26e-13	5.4e-11	18.6612
cg12312338	0.255512	0.79594	7.68311	3.28e-13	5.42e-11	18.6558
cg23378396	0.254623	0.610177	7.68267	3.29e-13	5.43e-11	18.6531
cg12200950	0.296353	0.562932	7.68262	3.29e-13	5.43e-11	18.6528
cg15746187	0.263286	0.605146	7.68099	3.33e-13	5.47e-11	18.6426
cg00263677	0.327024	0.700619	7.68049	3.34e-13	5.48e-11	18.6394
cg26907473	0.28555	0.716387	7.67962	3.36e-13	5.5e-11	18.634
cg13056505	0.268302	0.720659	7.67718	3.41e-13	5.57e-11	18.6187
cg24272907	0.290938	0.673303	7.67697	3.41e-13	5.57e-11	18.6174
cg09861992	0.295402	0.621169	7.67499	3.46e-13	5.63e-11	18.605
cg27026371	0.279044	0.525594	7.67359	3.49e-13	5.68e-11	18.5963
cg04843968	0.259397	0.627447	7.67277	3.5e-13	5.69e-11	18.5911
cg02583247	0.264391	0.610098	7.67199	3.52e-13	5.71e-11	18.5863
cg00703822	0.327795	0.605497	7.66987	3.57e-13	5.79e-11	18.573
cg15057670	0.253442	0.670931	7.66948	3.58e-13	5.8e-11	18.5705
cg01098474	0.274138	0.465132	7.66617	3.65e-13	5.91e-11	18.5498
cg01464104	0.281166	0.419377	7.66609	3.66e-13	5.91e-11	18.5493
cg04521724	0.253854	0.689637	7.66597	3.66e-13	5.91e-11	18.5486
cg02022733	-0.306432	0.621718	-7.66557	3.67e-13	5.92e-11	18.5461
cg01292613	0.290334	0.618729	7.66417	3.7e-13	5.97e-11	18.5373
cg08684663	0.275378	0.60584	7.66251	3.74e-13	6.01e-11	18.5269
cg02444484	0.27195	0.560673	7.66178	3.76e-13	6.03e-11	18.5224
cg26558366	0.318631	0.617733	7.661	3.78e-13	6.05e-11	18.5175
cg24681654	0.311889	0.487877	7.65995	3.8e-13	6.08e-11	18.5109
cg13403566	0.281524	0.686358	7.6593	3.82e-13	6.09e-11	18.5069
cg25217765	0.272401	0.703762	7.6589	3.83e-13	6.1e-11	18.5044
cg24881910	0.303546	0.444069	7.65862	3.83e-13	6.1e-11	18.5026
cg17878878	0.315333	0.524698	7.65721	3.87e-13	6.13e-11	18.4938
cg02631082	0.310853	0.647646	7.65617	3.89e-13	6.16e-11	18.4873
cg04003327	0.327624	0.592459	7.65609	3.9e-13	6.16e-11	18.4868
cg22713752	0.2703	0.611334	7.65512	3.92e-13	6.2e-11	18.4808
cg27663936	0.295518	0.624636	7.65248	3.99e-13	6.29e-11	18.4642
cg04237529	0.271877	0.718188	7.64987	4.05e-13	6.38e-11	18.4479
cg03892781	0.265788	0.673956	7.64959	4.06e-13	6.39e-11	18.4462
cg07462756	-0.250149	0.558005	-7.64935	4.07e-13	6.39e-11	18.4447
cg05276414	0.257651	0.723294	7.6489	4.08e-13	6.4e-11	18.4419
cg15036529	0.313179	0.493447	7.64831	4.09e-13	6.42e-11	18.4382
cg10336671	0.278456	0.635317	7.64525	4.17e-13	6.54e-11	18.4191
cg10730165	0.336283	0.562173	7.64289	4.24e-13	6.63e-11	18.4044
cg26242755	0.294843	0.47747	7.63789	4.37e-13	6.81e-11	18.3732
cg10763141	0.266361	0.751526	7.63763	4.38e-13	6.81e-11	18.3715
cg05891292	0.253751	0.814807	7.6375	4.38e-13	6.81e-11	18.3707
cg07363185	0.266818	0.795565	7.63652	4.41e-13	6.85e-11	18.3647
cg25119415	0.318795	0.459568	7.63608	4.42e-13	6.86e-11	18.3619
cg01614169	0.292785	0.648581	7.63399	4.48e-13	6.93e-11	18.3488
cg24518017	0.271071	0.644725	7.63226	4.53e-13	6.99e-11	18.338
cg10191581	0.293292	0.664899	7.63196	4.54e-13	7e-11	18.3362
cg23968213	0.293082	0.729816	7.63061	4.58e-13	7.05e-11	18.3278
cg03830929	0.268713	0.693249	7.62949	4.61e-13	7.08e-11	18.3208
cg04374959	0.274467	0.573416	7.62948	4.61e-13	7.08e-11	18.3207
cg04493946	0.250341	0.618897	7.62924	4.62e-13	7.08e-11	18.3192
cg16326367	0.279311	0.57882	7.62922	4.62e-13	7.08e-11	18.3191
cg07830847	0.260746	0.786154	7.62807	4.65e-13	7.12e-11	18.312
cg02550537	0.280011	0.65756	7.62763	4.66e-13	7.13e-11	18.3092
cg05160554	0.291576	0.720813	7.6275	4.67e-13	7.13e-11	18.3084
cg04431777	0.25039	0.680002	7.62748	4.67e-13	7.13e-11	18.3082
cg05222216	0.288127	0.640208	7.6249	4.75e-13	7.25e-11	18.2922
cg08516112	0.275683	0.669321	7.62449	4.76e-13	7.26e-11	18.2896
cg23545906	0.256573	0.571803	7.62276	4.81e-13	7.32e-11	18.2789
cg13857519	0.286634	0.538127	7.6186	4.94e-13	7.48e-11	18.2529
cg01208224	0.275279	0.610048	7.61844	4.94e-13	7.48e-11	18.2519
cg27553988	0.263527	0.798814	7.61754	4.97e-13	7.52e-11	18.2463
cg23157948	0.300913	0.670136	7.61726	4.98e-13	7.53e-11	18.2446
cg15893035	0.272523	0.665461	7.61707	4.99e-13	7.53e-11	18.2434
cg23121766	0.266167	0.694123	7.61322	5.11e-13	7.69e-11	18.2194
cg18755094	0.315555	0.488231	7.61236	5.14e-13	7.71e-11	18.214
cg15061231	0.303028	0.545317	7.61227	5.14e-13	7.71e-11	18.2135
cg24384519	0.277973	0.588005	7.6114	5.17e-13	7.74e-11	18.2081
cg12635662	0.282628	0.525843	7.6112	5.17e-13	7.75e-11	18.2068
cg00013618	0.267219	0.717558	7.60953	5.23e-13	7.82e-11	18.1964
cg14962327	0.250106	0.777112	7.60596	5.35e-13	7.98e-11	18.1742
cg01751245	0.349657	0.432361	7.60485	5.39e-13	8.03e-11	18.1673
cg13001868	-0.38707	0.334018	-7.60378	5.42e-13	8.06e-11	18.1606
cg15211996	0.253842	0.410535	7.6025	5.47e-13	8.11e-11	18.1527
cg05632088	0.353417	0.474174	7.60188	5.49e-13	8.13e-11	18.1489
cg22688241	0.304405	0.581368	7.6016	5.5e-13	8.14e-11	18.1471
cg14366598	0.284979	0.542237	7.60138	5.51e-13	8.14e-11	18.1457
cg23445461	-0.346119	0.560993	-7.60115	5.51e-13	8.15e-11	18.1443
cg22044308	0.266298	0.650561	7.60069	5.53e-13	8.16e-11	18.1414
cg24255159	0.277729	0.467027	7.59929	5.58e-13	8.23e-11	18.1327
cg17399417	0.311384	0.466699	7.59926	5.58e-13	8.23e-11	18.1325
cg24235828	0.253369	0.818403	7.59538	5.72e-13	8.41e-11	18.1084
cg07110129	0.278273	0.587511	7.59501	5.73e-13	8.42e-11	18.1061
cg17005446	0.307557	0.575381	7.59335	5.79e-13	8.49e-11	18.0958
cg14644941	0.270773	0.804234	7.59054	5.9e-13	8.61e-11	18.0783
cg01669948	0.263553	0.596288	7.59017	5.91e-13	8.63e-11	18.076
cg15642666	0.265382	0.425424	7.58807	5.99e-13	8.73e-11	18.063
cg04972930	0.267067	0.635316	7.58764	6e-13	8.75e-11	18.0603
cg10505355	0.27755	0.687993	7.58674	6.04e-13	8.79e-11	18.0547
cg13819577	0.264966	0.676355	7.58668	6.04e-13	8.79e-11	18.0543
cg27156584	0.295307	0.640786	7.5853	6.09e-13	8.84e-11	18.0457
cg26792288	0.254561	0.65262	7.58443	6.13e-13	8.86e-11	18.0403
cg14591001	0.305173	0.406419	7.58384	6.15e-13	8.89e-11	18.0367
cg14988869	0.257373	0.545735	7.58023	6.29e-13	9.08e-11	18.0143
cg21134301	0.253707	0.588271	7.58001	6.3e-13	9.08e-11	18.0129
cg24109790	0.283467	0.642278	7.5794	6.32e-13	9.11e-11	18.0091
cg08097817	0.302563	0.568657	7.57831	6.37e-13	9.16e-11	18.0023
cg15679139	0.262951	0.719075	7.57748	6.4e-13	9.2e-11	17.9972
cg20199836	0.26177	0.412279	7.57748	6.4e-13	9.2e-11	17.9972
cg14040722	0.255758	0.590538	7.57726	6.41e-13	9.2e-11	17.9958
cg02846790	0.269133	0.710954	7.57516	6.49e-13	9.3e-11	17.9828
cg01022121	0.337324	0.683472	7.57453	6.52e-13	9.33e-11	17.9789
cg06942978	0.317447	0.683317	7.57307	6.58e-13	9.4e-11	17.9698
cg18507379	-0.321715	0.294036	-7.57205	6.62e-13	9.45e-11	17.9635
cg12643633	0.280362	0.611054	7.56912	6.75e-13	9.61e-11	17.9453
cg03465028	-0.345706	0.481471	-7.56838	6.78e-13	9.64e-11	17.9407
cg04117590	0.299192	0.65278	7.56681	6.84e-13	9.73e-11	17.931
cg17628556	0.302571	0.717967	7.56638	6.86e-13	9.74e-11	17.9283
cg14743983	0.255873	0.705087	7.56487	6.93e-13	9.81e-11	17.919
cg03982609	0.264348	0.807237	7.56422	6.96e-13	9.84e-11	17.9149
cg24794992	0.295383	0.560729	7.56163	7.07e-13	9.97e-11	17.8989
cg13553455	0.265831	0.602949	7.56004	7.14e-13	1e-10	17.889
cg26419584	0.325239	0.703278	7.55969	7.16e-13	1.01e-10	17.8868
cg10135708	0.286252	0.630512	7.55957	7.16e-13	1.01e-10	17.8861
cg22210627	-0.32585	0.513549	-7.55928	7.18e-13	1.01e-10	17.8843
cg09247692	0.328809	0.610347	7.55837	7.22e-13	1.01e-10	17.8787
cg26716753	0.295271	0.559283	7.5555	7.35e-13	1.03e-10	17.8609
cg04911005	-0.355551	0.37667	-7.55517	7.36e-13	1.03e-10	17.8588
cg00920395	0.296064	0.552484	7.55452	7.4e-13	1.03e-10	17.8548
cg21013206	0.265811	0.438815	7.55275	7.48e-13	1.04e-10	17.8438
cg19163939	0.265357	0.465201	7.55138	7.54e-13	1.04e-10	17.8353
cg02328035	0.250918	0.731319	7.55098	7.56e-13	1.05e-10	17.8329
cg22720139	0.250082	0.72736	7.54878	7.67e-13	1.06e-10	17.8192
cg15901647	0.260044	0.661515	7.54794	7.71e-13	1.06e-10	17.814
cg19781814	0.267712	0.609422	7.54728	7.74e-13	1.07e-10	17.81
cg25401594	0.28729	0.689257	7.54704	7.75e-13	1.07e-10	17.8085
cg05040360	0.304703	0.587989	7.54434	7.88e-13	1.08e-10	17.7917
cg02485642	0.316015	0.533701	7.54425	7.89e-13	1.08e-10	17.7912
cg00280812	0.250553	0.625107	7.54201	8e-13	1.1e-10	17.7773
cg26831825	0.284357	0.567013	7.54116	8.04e-13	1.1e-10	17.7721
cg10207510	0.263651	0.693946	7.53935	8.13e-13	1.11e-10	17.7608
cg12983089	0.279415	0.533292	7.53837	8.18e-13	1.11e-10	17.7548
cg23377495	0.291356	0.487535	7.5367	8.27e-13	1.12e-10	17.7445
cg25257905	0.261992	0.795155	7.53623	8.3e-13	1.12e-10	17.7415
cg05974878	0.271233	0.420667	7.53331	8.45e-13	1.14e-10	17.7235
cg05087623	0.304264	0.570299	7.53308	8.46e-13	1.14e-10	17.7221
cg21185686	-0.285763	0.466012	-7.5321	8.51e-13	1.15e-10	17.716
cg26033932	0.300436	0.635242	7.53183	8.53e-13	1.15e-10	17.7143
cg05279772	0.281004	0.623011	7.53028	8.61e-13	1.16e-10	17.7048
cg25791123	0.284648	0.620279	7.52973	8.64e-13	1.16e-10	17.7014
cg03351148	0.258617	0.69287	7.52889	8.69e-13	1.17e-10	17.6961
cg16576694	0.28999	0.757584	7.52878	8.69e-13	1.17e-10	17.6955
cg23064481	0.279014	0.516369	7.52868	8.7e-13	1.17e-10	17.6949
cg24221853	0.254801	0.573953	7.5276	8.76e-13	1.17e-10	17.6882
cg15745401	0.267678	0.642575	7.5254	8.88e-13	1.19e-10	17.6746
cg26308280	0.28128	0.626977	7.52396	8.96e-13	1.2e-10	17.6657
cg06785701	0.251294	0.743854	7.52076	9.14e-13	1.22e-10	17.6459
cg25596287	0.281197	0.342361	7.51658	9.38e-13	1.25e-10	17.6201
cg18114811	0.277708	0.456618	7.51494	9.48e-13	1.26e-10	17.61
cg14709103	0.255267	0.687078	7.51479	9.49e-13	1.26e-10	17.6091
cg02976366	0.272141	0.662601	7.5147	9.49e-13	1.26e-10	17.6085
cg21624359	0.303352	0.620781	7.51418	9.53e-13	1.26e-10	17.6053
cg01184282	0.275216	0.397113	7.51411	9.53e-13	1.26e-10	17.6049
cg00206542	0.27084	0.60428	7.51338	9.57e-13	1.27e-10	17.6003
cg05703009	0.28586	0.501529	7.51132	9.7e-13	1.28e-10	17.5876
cg17265120	0.266664	0.595569	7.51094	9.72e-13	1.28e-10	17.5853
cg05940966	0.300274	0.596832	7.51003	9.78e-13	1.29e-10	17.5796
cg00629088	0.266398	0.597352	7.50993	9.78e-13	1.29e-10	17.579
cg05626117	0.322365	0.527321	7.50816	9.89e-13	1.3e-10	17.5681
cg24222546	0.267817	0.346865	7.50743	9.94e-13	1.31e-10	17.5636
cg05085566	0.26283	0.646394	7.50725	9.95e-13	1.31e-10	17.5625
cg17654752	0.293981	0.657731	7.50452	1.01e-12	1.33e-10	17.5457
cg07909128	0.320321	0.565571	7.50452	1.01e-12	1.33e-10	17.5456
cg02427576	0.282644	0.626317	7.50196	1.03e-12	1.34e-10	17.5298
cg04923746	0.264757	0.662973	7.50075	1.04e-12	1.35e-10	17.5224
cg05256973	0.254292	0.629998	7.50029	1.04e-12	1.36e-10	17.5195
cg10956848	0.350777	0.67778	7.49979	1.04e-12	1.36e-10	17.5165
cg03454607	0.259188	0.611752	7.49656	1.06e-12	1.38e-10	17.4965
cg16699074	0.258308	0.460776	7.49604	1.07e-12	1.39e-10	17.4933
cg11692123	0.269052	0.711527	7.49369	1.08e-12	1.4e-10	17.4788
cg21794066	0.30444	0.425681	7.49251	1.09e-12	1.41e-10	17.4716
cg18822598	0.299954	0.49448	7.49148	1.1e-12	1.42e-10	17.4652
cg04480313	0.272262	0.572936	7.49088	1.1e-12	1.42e-10	17.4615
cg27226238	0.277423	0.61415	7.48944	1.11e-12	1.43e-10	17.4527
cg07661389	0.280131	0.471636	7.48935	1.11e-12	1.43e-10	17.4521
cg06456531	0.291889	0.537044	7.48847	1.12e-12	1.44e-10	17.4467
cg10791343	0.284506	0.764307	7.48799	1.12e-12	1.44e-10	17.4438
cg08124910	-0.25518	0.204664	-7.48754	1.13e-12	1.45e-10	17.441
cg09976282	0.252335	0.753331	7.48665	1.13e-12	1.45e-10	17.4355
cg11554507	0.312915	0.589723	7.48588	1.14e-12	1.46e-10	17.4307
cg17677397	0.272669	0.640162	7.48569	1.14e-12	1.46e-10	17.4295
cg01055044	0.283579	0.584226	7.48484	1.14e-12	1.47e-10	17.4243
cg23532924	0.302057	0.464773	7.48342	1.15e-12	1.48e-10	17.4156
cg21769702	0.3104	0.711194	7.47939	1.18e-12	1.51e-10	17.3907
cg07810282	0.307644	0.774007	7.47584	1.21e-12	1.54e-10	17.3689
cg10499901	0.269251	0.539881	7.4746	1.22e-12	1.55e-10	17.3613
cg02886578	0.275017	0.410972	7.47346	1.23e-12	1.56e-10	17.3543
cg22965752	0.262461	0.479712	7.47224	1.24e-12	1.57e-10	17.3468
cg06243989	0.256205	0.516841	7.46886	1.26e-12	1.6e-10	17.326
cg18601596	0.267618	0.739296	7.46723	1.28e-12	1.61e-10	17.3159
cg02373493	0.269392	0.542787	7.46711	1.28e-12	1.61e-10	17.3152
cg23571170	0.255667	0.73445	7.46492	1.3e-12	1.63e-10	17.3018
cg14029856	0.290671	0.413817	7.46232	1.32e-12	1.65e-10	17.2857
cg27128011	0.289567	0.627215	7.46171	1.32e-12	1.66e-10	17.282
cg04575427	0.263025	0.513969	7.46062	1.33e-12	1.67e-10	17.2753
cg10440696	0.318068	0.500737	7.46027	1.33e-12	1.67e-10	17.2731
cg21844669	0.313926	0.547642	7.45936	1.34e-12	1.67e-10	17.2675
cg01719577	0.281081	0.660127	7.45932	1.34e-12	1.67e-10	17.2673
cg17520909	0.359616	0.528868	7.45769	1.36e-12	1.69e-10	17.2573
cg02301189	0.251912	0.693918	7.4575	1.36e-12	1.69e-10	17.2561
cg22671986	0.283786	0.579665	7.45633	1.37e-12	1.7e-10	17.249
cg03168749	0.274593	0.575289	7.45446	1.38e-12	1.72e-10	17.2375
cg14602234	0.2526	0.418978	7.45272	1.4e-12	1.73e-10	17.2267
cg00101104	0.294615	0.559339	7.45257	1.4e-12	1.73e-10	17.2258
cg02046532	0.279268	0.526012	7.4484	1.44e-12	1.77e-10	17.2002
cg15456555	0.257073	0.607972	7.44826	1.44e-12	1.77e-10	17.1994
cg17070064	0.287915	0.441887	7.44805	1.44e-12	1.77e-10	17.1981
cg13510813	0.253844	0.659457	7.44755	1.44e-12	1.78e-10	17.195
cg24476363	0.291365	0.670547	7.44744	1.45e-12	1.78e-10	17.1943
cg01409460	0.291278	0.561601	7.4455	1.46e-12	1.8e-10	17.1824
cg09478478	0.273354	0.68186	7.44368	1.48e-12	1.81e-10	17.1712
cg15238224	0.301931	0.495237	7.44093	1.51e-12	1.84e-10	17.1544
cg05286280	0.283148	0.647931	7.44007	1.51e-12	1.84e-10	17.1491
cg07900024	0.286858	0.496694	7.43757	1.54e-12	1.87e-10	17.1338
cg06264653	0.251279	0.524024	7.43714	1.54e-12	1.87e-10	17.1311
cg11737871	0.296115	0.526442	7.43624	1.55e-12	1.88e-10	17.1256
cg17342759	0.299958	0.701366	7.43395	1.57e-12	1.9e-10	17.1115
cg01152800	0.303142	0.567494	7.43207	1.59e-12	1.92e-10	17.1
cg20318358	0.263391	0.616034	7.43202	1.59e-12	1.92e-10	17.0997
cg08362283	0.28972	0.493952	7.43103	1.6e-12	1.93e-10	17.0937
cg16019620	0.284337	0.691112	7.43086	1.6e-12	1.93e-10	17.0926
cg26427908	0.285122	0.743448	7.43002	1.61e-12	1.94e-10	17.0875
cg00676360	0.286114	0.646744	7.42673	1.64e-12	1.97e-10	17.0673
cg22802461	0.260238	0.541539	7.42304	1.68e-12	2.01e-10	17.0447
cg10855276	0.284723	0.443839	7.42283	1.68e-12	2.01e-10	17.0434
cg18021467	0.260019	0.699308	7.42167	1.7e-12	2.03e-10	17.0363
cg25608949	0.263883	0.710567	7.42091	1.7e-12	2.03e-10	17.0316
cg25765192	0.272846	0.475407	7.41766	1.74e-12	2.07e-10	17.0117
cg14492302	0.301698	0.598709	7.41704	1.75e-12	2.07e-10	17.0079
cg08918985	0.289707	0.515942	7.41667	1.75e-12	2.07e-10	17.0056
cg01853665	0.252626	0.58475	7.41499	1.77e-12	2.09e-10	16.9954
cg07054668	0.257871	0.63681	7.4139	1.78e-12	2.1e-10	16.9887
cg05513274	0.299696	0.498723	7.41378	1.78e-12	2.11e-10	16.988
cg04961235	-0.293165	0.552803	-7.4136	1.78e-12	2.11e-10	16.9868
cg01306183	0.337546	0.516322	7.40916	1.83e-12	2.16e-10	16.9597
cg14817655	-0.334696	0.379147	-7.40862	1.84e-12	2.16e-10	16.9564
cg05660197	0.26369	0.6188	7.40787	1.85e-12	2.17e-10	16.9518
cg05232857	0.256687	0.639821	7.40453	1.89e-12	2.21e-10	16.9313
cg17544584	0.293561	0.451189	7.4035	1.9e-12	2.22e-10	16.9251
cg23217445	0.267172	0.685308	7.40327	1.9e-12	2.22e-10	16.9236
cg07254667	0.263004	0.680359	7.40013	1.94e-12	2.26e-10	16.9044
cg20615517	0.302365	0.619367	7.40009	1.94e-12	2.26e-10	16.9042
cg24667326	0.25142	0.573499	7.39925	1.95e-12	2.27e-10	16.8991
cg15803018	0.29313	0.6164	7.3955	2e-12	2.32e-10	16.8762
cg16889217	0.251899	0.729071	7.39535	2e-12	2.32e-10	16.8752
cg15094605	0.259533	0.364536	7.39496	2e-12	2.32e-10	16.8728
cg08415557	0.271338	0.496461	7.39303	2.03e-12	2.35e-10	16.861
cg25520146	0.287606	0.654047	7.39113	2.05e-12	2.38e-10	16.8494
cg08977790	0.251986	0.619816	7.38989	2.07e-12	2.39e-10	16.8419
cg05503824	0.255396	0.710068	7.38933	2.07e-12	2.4e-10	16.8385
cg20210559	0.27324	0.686514	7.38913	2.08e-12	2.4e-10	16.8372
cg08009265	0.322734	0.600883	7.38795	2.09e-12	2.41e-10	16.83
cg12247976	0.252275	0.699061	7.38699	2.1e-12	2.42e-10	16.8242
cg02810375	0.253082	0.542448	7.38622	2.11e-12	2.43e-10	16.8194
cg02478603	0.285146	0.501406	7.38471	2.13e-12	2.45e-10	16.8102
cg24257490	0.269063	0.691291	7.3837	2.15e-12	2.46e-10	16.8041
cg09299053	0.295477	0.623389	7.38346	2.15e-12	2.47e-10	16.8026
cg11604418	0.250727	0.659304	7.38321	2.15e-12	2.47e-10	16.801
cg11616411	0.262024	0.51884	7.38114	2.18e-12	2.49e-10	16.7884
cg16950627	0.25612	0.635943	7.38104	2.18e-12	2.49e-10	16.7878
cg10139151	0.271565	0.533598	7.37908	2.21e-12	2.52e-10	16.7759
cg16993911	0.305528	0.652726	7.37872	2.21e-12	2.52e-10	16.7737
cg03770907	0.267418	0.404732	7.37799	2.23e-12	2.53e-10	16.7692
cg07527685	0.285331	0.606212	7.37729	2.23e-12	2.54e-10	16.7649
cg07222721	0.302152	0.590911	7.37557	2.26e-12	2.56e-10	16.7544
cg13904520	0.277142	0.525944	7.37541	2.26e-12	2.56e-10	16.7535
cg05702234	0.303887	0.621903	7.37443	2.27e-12	2.58e-10	16.7475
cg16284742	0.277167	0.550229	7.37436	2.28e-12	2.58e-10	16.747
cg15055060	0.279567	0.605559	7.36879	2.36e-12	2.65e-10	16.7131
cg00248828	0.284695	0.629645	7.3666	2.39e-12	2.68e-10	16.6997
cg13550670	0.281355	0.469192	7.36609	2.4e-12	2.69e-10	16.6966
cg22507887	0.302556	0.785273	7.36404	2.43e-12	2.71e-10	16.6841
cg06373377	0.270906	0.552439	7.36402	2.43e-12	2.71e-10	16.684
cg11874976	0.293711	0.686317	7.36263	2.45e-12	2.74e-10	16.6755
cg25691167	-0.366418	0.399017	-7.36127	2.47e-12	2.75e-10	16.6672
cg23985420	0.280071	0.573661	7.36085	2.47e-12	2.76e-10	16.6647
cg09323806	0.252156	0.464926	7.36012	2.49e-12	2.77e-10	16.6602
cg26656751	0.271318	0.58845	7.35879	2.51e-12	2.79e-10	16.6521
cg04458776	0.265612	0.433231	7.35844	2.51e-12	2.79e-10	16.65
cg02203420	0.261977	0.666063	7.35672	2.54e-12	2.82e-10	16.6395
cg06221609	0.277662	0.571271	7.35626	2.55e-12	2.82e-10	16.6367
cg18814069	0.301524	0.585299	7.35531	2.56e-12	2.84e-10	16.6309
cg09623773	0.26311	0.384023	7.35193	2.61e-12	2.89e-10	16.6104
cg22718077	0.255718	0.514242	7.3509	2.63e-12	2.9e-10	16.6041
cg09460999	0.25067	0.66222	7.35083	2.63e-12	2.9e-10	16.6036
cg00535683	0.288127	0.578407	7.35055	2.64e-12	2.91e-10	16.6019
cg25591377	0.26908	0.63326	7.34955	2.65e-12	2.92e-10	16.5959
cg09554952	0.272099	0.508555	7.3485	2.67e-12	2.93e-10	16.5895
cg00510689	0.28941	0.530119	7.34799	2.68e-12	2.94e-10	16.5864
cg26962533	0.250418	0.720689	7.34252	2.77e-12	3.03e-10	16.5531
cg12069276	0.29527	0.610735	7.34245	2.77e-12	3.03e-10	16.5526
cg18626954	0.268052	0.719551	7.34174	2.78e-12	3.04e-10	16.5484
cg26873329	0.303687	0.5193	7.34052	2.81e-12	3.06e-10	16.5409
cg09529871	0.276476	0.683836	7.33919	2.83e-12	3.08e-10	16.5328
cg21142398	0.289905	0.582616	7.33777	2.85e-12	3.11e-10	16.5242
cg00898480	0.260861	0.659691	7.33144	2.97e-12	3.21e-10	16.4857
cg20611680	-0.283284	0.37005	-7.3309	2.98e-12	3.22e-10	16.4824
cg11811559	0.279829	0.550791	7.32829	3.03e-12	3.27e-10	16.4666
cg07730329	-0.262815	0.643947	-7.32749	3.04e-12	3.28e-10	16.4617
cg01954686	0.251247	0.60005	7.3265	3.06e-12	3.3e-10	16.4557
cg00617568	0.265035	0.644067	7.32487	3.09e-12	3.32e-10	16.4458
cg07699351	0.32247	0.730539	7.32464	3.09e-12	3.32e-10	16.4444
cg03745234	0.271533	0.537799	7.32405	3.11e-12	3.33e-10	16.4408
cg05277736	0.294941	0.578988	7.32385	3.11e-12	3.34e-10	16.4396
cg13491724	0.267681	0.480313	7.32163	3.15e-12	3.37e-10	16.4261
cg03958863	0.251725	0.608168	7.31944	3.19e-12	3.41e-10	16.4128
cg02954123	0.289956	0.620134	7.31844	3.21e-12	3.43e-10	16.4067
cg15889462	0.274964	0.674952	7.31672	3.25e-12	3.46e-10	16.3963
cg10218000	0.286719	0.719837	7.31666	3.25e-12	3.46e-10	16.3959
cg09684557	0.278699	0.680988	7.31665	3.25e-12	3.46e-10	16.3959
cg08579540	0.29105	0.60767	7.31501	3.28e-12	3.48e-10	16.3859
cg23882796	0.279815	0.77365	7.31415	3.3e-12	3.5e-10	16.3807
cg11277355	0.276362	0.552059	7.31403	3.3e-12	3.5e-10	16.38
cg21088438	0.286196	0.609115	7.31304	3.32e-12	3.51e-10	16.374
cg12305798	0.251812	0.703028	7.31095	3.37e-12	3.55e-10	16.3613
cg13680362	0.294735	0.446685	7.3106	3.37e-12	3.55e-10	16.3592
cg01352294	0.250584	0.673168	7.30521	3.49e-12	3.66e-10	16.3265
cg03707308	-0.347047	0.455299	-7.30509	3.49e-12	3.66e-10	16.3257
cg26890354	-0.272078	0.531755	-7.30101	3.58e-12	3.74e-10	16.301
cg24075412	0.313001	0.499947	7.30046	3.59e-12	3.75e-10	16.2977
cg07314983	0.297289	0.459294	7.29965	3.61e-12	3.76e-10	16.2928
cg14881054	0.270977	0.514308	7.29914	3.62e-12	3.77e-10	16.2897
cg05771157	0.271716	0.544937	7.29699	3.67e-12	3.81e-10	16.2767
cg18094401	0.283911	0.477715	7.29697	3.67e-12	3.81e-10	16.2765
cg26049390	0.310457	0.561715	7.29633	3.68e-12	3.82e-10	16.2726
cg06276653	0.251767	0.622274	7.29559	3.7e-12	3.84e-10	16.2682
cg26742995	-0.296156	0.31417	-7.29457	3.72e-12	3.86e-10	16.262
cg18593945	0.29155	0.576314	7.29453	3.72e-12	3.86e-10	16.2618
cg19509743	0.280818	0.555319	7.29391	3.74e-12	3.87e-10	16.258
cg12820134	0.289954	0.457035	7.29342	3.75e-12	3.88e-10	16.255
cg25614468	0.329665	0.625314	7.293	3.76e-12	3.88e-10	16.2525
cg20441894	0.284712	0.612929	7.2929	3.76e-12	3.88e-10	16.2519
cg03907570	0.277166	0.683045	7.2926	3.77e-12	3.89e-10	16.2501
cg15698171	0.262884	0.50585	7.2914	3.8e-12	3.91e-10	16.2428
cg12085619	0.260967	0.453705	7.29028	3.82e-12	3.93e-10	16.236
cg04382783	0.283377	0.571726	7.28883	3.86e-12	3.96e-10	16.2273
cg10910685	0.253256	0.718905	7.28863	3.86e-12	3.96e-10	16.226
cg15989318	0.267851	0.662545	7.2852	3.94e-12	4.03e-10	16.2052
cg16264004	0.258247	0.42453	7.28475	3.96e-12	4.04e-10	16.2026
cg06121507	0.253379	0.740726	7.28369	3.98e-12	4.06e-10	16.1961
cg20682222	0.274723	0.612514	7.28318	3.99e-12	4.07e-10	16.193
cg09259235	0.31026	0.500913	7.28314	3.99e-12	4.07e-10	16.1928
cg05052869	0.255931	0.570992	7.28306	4e-12	4.07e-10	16.1923
cg21706229	-0.281553	0.489296	-7.28299	4e-12	4.07e-10	16.1919
cg24864399	0.27817	0.537408	7.2787	4.11e-12	4.16e-10	16.1659
cg21691717	0.28906	0.595174	7.2767	4.16e-12	4.21e-10	16.1538
cg24338843	0.296764	0.648756	7.27493	4.2e-12	4.25e-10	16.1432
cg27104671	0.28742	0.572558	7.27406	4.22e-12	4.27e-10	16.1379
cg09593033	0.27943	0.639446	7.27356	4.24e-12	4.28e-10	16.1348
cg12547930	0.321179	0.611499	7.27346	4.24e-12	4.28e-10	16.1342
cg15513657	0.26707	0.675751	7.27218	4.27e-12	4.31e-10	16.1265
cg15417641	0.260488	0.731771	7.26955	4.34e-12	4.37e-10	16.1106
cg25481999	0.259214	0.612352	7.26942	4.35e-12	4.37e-10	16.1098
cg16233450	0.257508	0.479471	7.26481	4.47e-12	4.46e-10	16.082
cg21216130	0.285681	0.560408	7.26463	4.48e-12	4.46e-10	16.0809
cg26444528	-0.332475	0.336124	-7.26331	4.51e-12	4.49e-10	16.0729
cg01612095	0.317907	0.610345	7.26297	4.52e-12	4.49e-10	16.0708
cg02335912	0.266734	0.721294	7.26237	4.54e-12	4.51e-10	16.0672
cg24627419	0.294431	0.531382	7.26068	4.59e-12	4.55e-10	16.057
cg11814814	0.254928	0.666008	7.25823	4.65e-12	4.61e-10	16.0422
cg12506930	-0.324361	0.415129	-7.25785	4.67e-12	4.62e-10	16.0399
cg09850101	0.26616	0.431788	7.25644	4.71e-12	4.66e-10	16.0314
cg03346025	0.271799	0.814711	7.25614	4.71e-12	4.66e-10	16.0296
cg25282652	0.251412	0.641774	7.25594	4.72e-12	4.67e-10	16.0284
cg14715697	0.373248	0.658995	7.25133	4.86e-12	4.78e-10	16.0006
cg00355325	0.283025	0.706241	7.25121	4.86e-12	4.78e-10	15.9999
cg01343097	0.270613	0.598233	7.25058	4.88e-12	4.79e-10	15.996
cg15218995	0.270563	0.545058	7.25015	4.89e-12	4.8e-10	15.9934
cg11725972	0.291829	0.704301	7.24967	4.91e-12	4.81e-10	15.9906
cg06633013	0.309022	0.708635	7.24954	4.91e-12	4.81e-10	15.9898
cg05606455	0.280355	0.47606	7.24953	4.91e-12	4.81e-10	15.9897
cg16879115	0.265161	0.632648	7.24748	4.97e-12	4.87e-10	15.9774
cg14758105	0.293053	0.57634	7.24535	5.04e-12	4.92e-10	15.9645
cg07841014	0.276008	0.658928	7.24417	5.07e-12	4.95e-10	15.9574
cg18457731	0.289195	0.491567	7.24393	5.08e-12	4.95e-10	15.9559
cg08091398	0.255272	0.763727	7.24219	5.14e-12	4.99e-10	15.9454
cg26968476	0.279863	0.623175	7.23905	5.24e-12	5.07e-10	15.9265
cg17088562	0.265714	0.747895	7.23796	5.27e-12	5.1e-10	15.92
cg26327040	0.271504	0.654909	7.23772	5.28e-12	5.1e-10	15.9185
cg02642841	0.265144	0.719475	7.2355	5.35e-12	5.16e-10	15.9051
cg15493035	0.294962	0.59257	7.23549	5.35e-12	5.16e-10	15.9051
cg21624282	0.276599	0.633872	7.23481	5.37e-12	5.18e-10	15.901
cg05308117	0.263427	0.497135	7.23369	5.41e-12	5.21e-10	15.8942
cg03048083	-0.389075	0.364722	-7.23329	5.42e-12	5.22e-10	15.8918
cg00067742	0.295005	0.605106	7.22692	5.64e-12	5.41e-10	15.8535
cg27270214	0.276457	0.55635	7.22507	5.7e-12	5.46e-10	15.8423
cg06501113	0.285918	0.593388	7.22457	5.72e-12	5.47e-10	15.8393
cg21463790	0.276468	0.612491	7.22425	5.73e-12	5.48e-10	15.8374
cg17504886	0.288948	0.65878	7.22288	5.78e-12	5.52e-10	15.8291
cg06386210	0.280608	0.673388	7.22125	5.84e-12	5.57e-10	15.8193
cg18431655	0.264939	0.601585	7.22121	5.84e-12	5.57e-10	15.8191
cg16983627	0.280687	0.707903	7.21966	5.89e-12	5.61e-10	15.8097
cg08895932	0.272523	0.584434	7.21775	5.96e-12	5.67e-10	15.7983
cg12060123	0.279756	0.586627	7.21766	5.97e-12	5.67e-10	15.7977
cg27423903	0.256998	0.760242	7.21486	6.07e-12	5.74e-10	15.7809
cg21592803	0.253089	0.704369	7.21392	6.11e-12	5.77e-10	15.7752
cg02519718	0.268695	0.609898	7.21327	6.13e-12	5.79e-10	15.7713
cg22932804	0.27939	0.517211	7.21288	6.14e-12	5.8e-10	15.769
cg22150051	0.272348	0.526584	7.21279	6.15e-12	5.8e-10	15.7684
cg23716866	0.278266	0.514228	7.21249	6.16e-12	5.8e-10	15.7667
cg07010617	0.268302	0.6153	7.20843	6.31e-12	5.93e-10	15.7422
cg22946147	0.28623	0.657433	7.20826	6.32e-12	5.94e-10	15.7412
cg22415969	-0.317742	0.245645	-7.20769	6.34e-12	5.95e-10	15.7378
cg03100024	0.303912	0.504723	7.20749	6.35e-12	5.95e-10	15.7366
cg20454486	0.262533	0.663583	7.20575	6.42e-12	6e-10	15.7261
cg05042749	0.332715	0.434728	7.20523	6.44e-12	6.01e-10	15.723
cg10039160	0.284707	0.77662	7.20288	6.53e-12	6.09e-10	15.7089
cg11857626	0.273695	0.647991	7.19912	6.68e-12	6.2e-10	15.6863
cg18352648	0.279246	0.618909	7.19681	6.78e-12	6.28e-10	15.6724
cg06314969	0.271107	0.630467	7.19635	6.8e-12	6.29e-10	15.6696
cg19044462	0.279224	0.732395	7.19583	6.82e-12	6.3e-10	15.6666
cg09923978	0.277142	0.519786	7.1954	6.84e-12	6.31e-10	15.6639
cg05226607	0.264405	0.60053	7.19417	6.89e-12	6.35e-10	15.6566
cg24765446	0.281342	0.548989	7.19385	6.9e-12	6.36e-10	15.6547
cg00005166	0.268745	0.491106	7.19083	7.03e-12	6.47e-10	15.6365
cg06745229	0.252279	0.737152	7.18767	7.17e-12	6.59e-10	15.6176
cg06751920	0.269482	0.68631	7.18683	7.2e-12	6.62e-10	15.6125
cg09742177	0.276358	0.4447	7.18426	7.32e-12	6.71e-10	15.5971
cg21518865	0.26718	0.543337	7.18362	7.34e-12	6.73e-10	15.5933
cg02150926	0.253274	0.627873	7.18256	7.39e-12	6.76e-10	15.5869
cg16659728	0.266347	0.665406	7.17884	7.56e-12	6.89e-10	15.5646
cg13967977	0.2768	0.720301	7.17624	7.68e-12	6.99e-10	15.549
cg20769842	0.256221	0.456755	7.1752	7.73e-12	7.02e-10	15.5428
cg15001215	0.250302	0.546319	7.17461	7.76e-12	7.04e-10	15.5393
cg04396421	0.273533	0.741279	7.17313	7.83e-12	7.09e-10	15.5304
cg08423507	0.329607	0.58646	7.17297	7.84e-12	7.09e-10	15.5295
cg23999491	0.252319	0.703975	7.17274	7.85e-12	7.09e-10	15.5281
cg23911372	0.300534	0.74829	7.17219	7.87e-12	7.11e-10	15.5248
cg12593431	0.289553	0.59021	7.1706	7.95e-12	7.16e-10	15.5153
cg09555323	0.264286	0.458912	7.17058	7.95e-12	7.16e-10	15.5152
cg24450303	0.320345	0.542938	7.17008	7.98e-12	7.18e-10	15.5121
cg09286079	0.283405	0.736802	7.16896	8.03e-12	7.22e-10	15.5055
cg27099991	0.315739	0.677445	7.16866	8.04e-12	7.23e-10	15.5036
cg21977075	0.307477	0.587912	7.1685	8.05e-12	7.23e-10	15.5027
cg25628429	0.289713	0.571158	7.16844	8.06e-12	7.23e-10	15.5023
cg12659128	0.258008	0.670159	7.16841	8.06e-12	7.23e-10	15.5021
cg17884201	0.291319	0.702446	7.1684	8.06e-12	7.23e-10	15.5021
cg04063348	0.282537	0.67281	7.16812	8.07e-12	7.24e-10	15.5004
cg12957986	0.275404	0.46131	7.16806	8.07e-12	7.24e-10	15.5
cg02191985	0.292821	0.54878	7.16559	8.2e-12	7.34e-10	15.4853
cg03771004	0.294094	0.565613	7.16497	8.23e-12	7.36e-10	15.4816
cg02279147	0.286316	0.562118	7.16287	8.33e-12	7.45e-10	15.469
cg00040862	0.291291	0.592991	7.16267	8.34e-12	7.46e-10	15.4678
cg18200828	0.262238	0.602142	7.16045	8.46e-12	7.55e-10	15.4545
cg25735294	0.263958	0.722329	7.16022	8.47e-12	7.56e-10	15.4531
cg16501892	0.28397	0.654393	7.15984	8.49e-12	7.57e-10	15.4509
cg07068768	0.300078	0.742123	7.15981	8.49e-12	7.57e-10	15.4507
cg14844624	0.26845	0.696584	7.15944	8.51e-12	7.58e-10	15.4484
cg01687040	0.283035	0.429032	7.15918	8.52e-12	7.58e-10	15.4469
cg08332594	-0.316027	0.449228	-7.1569	8.64e-12	7.67e-10	15.4332
cg08272368	0.258612	0.67888	7.15635	8.67e-12	7.69e-10	15.43
cg12184012	0.261744	0.705144	7.15594	8.69e-12	7.71e-10	15.4275
cg07915562	0.280866	0.61166	7.15373	8.81e-12	7.8e-10	15.4143
cg14862722	0.260866	0.681326	7.15281	8.86e-12	7.84e-10	15.4088
cg11297236	0.262748	0.486957	7.15198	8.9e-12	7.87e-10	15.4038
cg26875384	0.25766	0.519784	7.15051	8.98e-12	7.93e-10	15.3951
cg27243490	0.276159	0.700006	7.15042	8.99e-12	7.93e-10	15.3945
cg08648317	0.276149	0.489744	7.14963	9.03e-12	7.96e-10	15.3898
cg03666776	0.261311	0.611962	7.14866	9.09e-12	8e-10	15.384
cg23651812	0.309117	0.620219	7.1463	9.22e-12	8.09e-10	15.3699
cg14777634	0.308294	0.635842	7.14581	9.24e-12	8.11e-10	15.3669
cg04957177	0.257885	0.511835	7.14573	9.25e-12	8.11e-10	15.3665
cg24174145	0.291729	0.591079	7.14571	9.25e-12	8.11e-10	15.3663
cg19840859	0.260584	0.585041	7.14558	9.26e-12	8.11e-10	15.3655
cg14788768	0.316382	0.687462	7.14437	9.32e-12	8.16e-10	15.3584
cg16964478	0.294429	0.582425	7.14382	9.36e-12	8.18e-10	15.3551
cg08745199	0.273894	0.597107	7.14234	9.44e-12	8.25e-10	15.3462
cg19064302	0.270483	0.392326	7.13893	9.64e-12	8.4e-10	15.3258
cg16418971	0.272054	0.671401	7.13846	9.67e-12	8.41e-10	15.323
cg12034494	0.263467	0.664292	7.13808	9.69e-12	8.43e-10	15.3208
cg13840782	0.25651	0.731161	7.13691	9.76e-12	8.46e-10	15.3138
cg19716073	0.25853	0.64842	7.13577	9.82e-12	8.52e-10	15.307
cg22303227	0.255356	0.598421	7.13545	9.84e-12	8.52e-10	15.3051
cg14871313	0.258533	0.76003	7.13313	9.98e-12	8.63e-10	15.2913
cg00054741	0.292128	0.541588	7.13086	1.01e-11	8.73e-10	15.2777
cg16327839	0.270317	0.553661	7.12772	1.03e-11	8.88e-10	15.2589
cg11876177	0.275421	0.682035	7.12727	1.03e-11	8.9e-10	15.2562
cg01379207	0.253026	0.782081	7.12543	1.05e-11	8.99e-10	15.2453
cg06635871	0.274442	0.677074	7.12492	1.05e-11	9.01e-10	15.2423
cg26977944	0.262415	0.57989	7.12403	1.05e-11	9.05e-10	15.2369
cg07209841	0.259254	0.665219	7.12213	1.07e-11	9.14e-10	15.2256
cg17357062	0.268278	0.603826	7.12186	1.07e-11	9.16e-10	15.224
cg03807917	0.273136	0.676413	7.11797	1.09e-11	9.36e-10	15.2008
cg01881778	0.294187	0.641674	7.11561	1.11e-11	9.47e-10	15.1868
cg17606558	0.308729	0.654612	7.11356	1.12e-11	9.57e-10	15.1745
cg10622586	0.255464	0.476989	7.11071	1.14e-11	9.71e-10	15.1576
cg16299665	0.26884	0.600975	7.10735	1.17e-11	9.88e-10	15.1375
cg05281206	0.276977	0.653662	7.10696	1.17e-11	9.9e-10	15.1352
cg13886135	0.250471	0.749674	7.10262	1.2e-11	1.01e-09	15.1094
cg15493607	0.256045	0.69555	7.10227	1.2e-11	1.01e-09	15.1073
cg25737664	0.256552	0.642218	7.10204	1.21e-11	1.01e-09	15.1059
cg03234186	-0.319615	0.403017	-7.10143	1.21e-11	1.02e-09	15.1023
cg23348723	0.283596	0.552144	7.09793	1.24e-11	1.04e-09	15.0815
cg08032924	-0.305433	0.507458	-7.09732	1.24e-11	1.04e-09	15.0778
cg05435286	-0.303162	0.243903	-7.09548	1.25e-11	1.05e-09	15.0669
cg22664405	0.275441	0.625273	7.09526	1.26e-11	1.05e-09	15.0656
cg01008164	0.257976	0.569875	7.09352	1.27e-11	1.06e-09	15.0552
cg14487577	0.303795	0.579164	7.09348	1.27e-11	1.06e-09	15.055
cg21242212	0.251656	0.605818	7.09141	1.29e-11	1.07e-09	15.0427
cg08259755	0.263856	0.654427	7.08978	1.3e-11	1.08e-09	15.033
cg08247376	-0.303176	0.347682	-7.08934	1.3e-11	1.08e-09	15.0304
cg26822476	0.250346	0.539178	7.08909	1.3e-11	1.08e-09	15.0289
cg12159992	0.289673	0.528461	7.08803	1.31e-11	1.09e-09	15.0226
cg17327492	0.257401	0.759598	7.08783	1.31e-11	1.09e-09	15.0214
cg11647681	-0.263926	0.539038	-7.08709	1.32e-11	1.09e-09	15.017
cg11124956	0.264681	0.659896	7.08671	1.32e-11	1.09e-09	15.0148
cg24870096	0.276382	0.555845	7.08217	1.36e-11	1.12e-09	14.9878
cg08872493	0.264698	0.321268	7.0818	1.36e-11	1.12e-09	14.9856
cg02776750	0.273268	0.597766	7.08078	1.37e-11	1.13e-09	14.9795
cg10914667	0.283048	0.630449	7.07954	1.38e-11	1.13e-09	14.9722
cg01015354	0.254065	0.670522	7.07678	1.4e-11	1.15e-09	14.9558
cg05372727	0.266666	0.650054	7.07564	1.41e-11	1.16e-09	14.9491
cg12059258	0.27199	0.674761	7.07483	1.42e-11	1.16e-09	14.9442
cg26800551	0.2565	0.642161	7.0748	1.42e-11	1.16e-09	14.944
cg17404532	0.251507	0.498359	7.07032	1.46e-11	1.19e-09	14.9174
cg25313172	-0.267825	0.343605	-7.06807	1.48e-11	1.2e-09	14.9041
cg12987911	0.258816	0.650139	7.06571	1.5e-11	1.21e-09	14.8901
cg04034846	0.266903	0.563959	7.06541	1.5e-11	1.21e-09	14.8883
cg10976626	0.261152	0.692125	7.06541	1.5e-11	1.21e-09	14.8883
cg01888055	0.252483	0.458711	7.0653	1.5e-11	1.21e-09	14.8877
cg11523134	0.26595	0.677257	7.06076	1.55e-11	1.25e-09	14.8608
cg24954895	-0.250141	0.438946	-7.05922	1.56e-11	1.26e-09	14.8516
cg14237025	0.265934	0.549413	7.05864	1.57e-11	1.26e-09	14.8482
cg01394390	0.254759	0.632801	7.05859	1.57e-11	1.26e-09	14.8479
cg25286711	0.255652	0.759377	7.0578	1.57e-11	1.26e-09	14.8432
cg09233678	0.250597	0.587303	7.05664	1.59e-11	1.27e-09	14.8364
cg00675891	0.330452	0.510692	7.05445	1.61e-11	1.28e-09	14.8234
cg07588216	0.261699	0.676655	7.053	1.62e-11	1.3e-09	14.8148
cg05384663	0.283112	0.527921	7.05297	1.62e-11	1.3e-09	14.8146
cg20290360	0.268219	0.759071	7.05101	1.64e-11	1.31e-09	14.803
cg11649821	0.26047	0.776024	7.05029	1.65e-11	1.31e-09	14.7987
cg06372353	0.254565	0.658964	7.05001	1.65e-11	1.32e-09	14.7971
cg04103198	0.269531	0.586255	7.04984	1.65e-11	1.32e-09	14.7961
cg01530803	0.27267	0.420065	7.04962	1.65e-11	1.32e-09	14.7948
cg24404533	0.288483	0.54574	7.04905	1.66e-11	1.32e-09	14.7914
cg10345936	0.277867	0.611969	7.04898	1.66e-11	1.32e-09	14.791
cg13002506	0.302723	0.478566	7.04814	1.67e-11	1.33e-09	14.786
cg17031773	0.291006	0.460623	7.04632	1.69e-11	1.34e-09	14.7752
cg14321245	0.256785	0.493325	7.04609	1.69e-11	1.34e-09	14.7739
cg06961205	0.275665	0.529801	7.04593	1.69e-11	1.34e-09	14.773
cg23155965	0.263495	0.840409	7.04383	1.71e-11	1.35e-09	14.7605
cg14267754	0.293152	0.575135	7.04218	1.73e-11	1.37e-09	14.7507
cg09142144	0.295728	0.502063	7.04183	1.73e-11	1.37e-09	14.7487
cg13605674	0.258251	0.618651	7.04116	1.74e-11	1.37e-09	14.7447
cg18288119	0.27052	0.473397	7.04021	1.75e-11	1.38e-09	14.739
cg23097843	0.260954	0.672353	7.03904	1.76e-11	1.39e-09	14.7322
cg24101459	0.255613	0.553503	7.03892	1.76e-11	1.39e-09	14.7315
cg24880044	0.251405	0.727851	7.03818	1.77e-11	1.39e-09	14.727
cg09739536	0.271834	0.687989	7.03748	1.78e-11	1.4e-09	14.7229
cg19083007	0.269127	0.41896	7.037	1.78e-11	1.4e-09	14.7201
cg09272256	0.265848	0.566612	7.03458	1.81e-11	1.41e-09	14.7058
cg06090362	0.257981	0.568351	7.02929	1.87e-11	1.45e-09	14.6745
cg19391675	0.284916	0.613748	7.02799	1.88e-11	1.46e-09	14.6668
cg24878868	0.277386	0.766387	7.02789	1.88e-11	1.47e-09	14.6663
cg02249228	0.262561	0.605844	7.02676	1.9e-11	1.47e-09	14.6596
cg04432594	0.253609	0.729607	7.02351	1.93e-11	1.5e-09	14.6403
cg01826714	0.252937	0.630637	7.02285	1.94e-11	1.5e-09	14.6365
cg01365152	0.256255	0.625904	7.02034	1.97e-11	1.52e-09	14.6216
cg24924502	0.313703	0.66116	7.01906	1.99e-11	1.53e-09	14.6141
cg18457737	0.255013	0.471424	7.01882	1.99e-11	1.53e-09	14.6127
cg26360953	0.26709	0.52572	7.01748	2.01e-11	1.54e-09	14.6047
cg10424264	0.286177	0.652195	7.01546	2.03e-11	1.56e-09	14.5928
cg18132405	0.254126	0.748157	7.01474	2.04e-11	1.57e-09	14.5886
cg26683025	0.295529	0.759165	7.01456	2.04e-11	1.57e-09	14.5875
cg12296552	0.253175	0.809009	7.01311	2.06e-11	1.58e-09	14.579
cg08738346	0.257853	0.553607	7.00922	2.11e-11	1.61e-09	14.556
cg18221168	0.263385	0.570205	7.00719	2.13e-11	1.62e-09	14.544
cg27397757	0.300922	0.594111	7.00599	2.15e-11	1.63e-09	14.537
cg17191919	-0.3029	0.295811	-7.00595	2.15e-11	1.63e-09	14.5367
cg22097599	0.286432	0.79443	7.00486	2.16e-11	1.64e-09	14.5303
cg12615165	-0.256415	0.495735	-7.0047	2.17e-11	1.64e-09	14.5294
cg08225551	0.276593	0.669643	7.00298	2.19e-11	1.65e-09	14.5192
cg24585035	0.318748	0.681702	7.00025	2.22e-11	1.67e-09	14.5031
cg09144608	0.270236	0.794279	6.99957	2.23e-11	1.68e-09	14.4991
cg12251828	0.273833	0.717765	6.99743	2.26e-11	1.7e-09	14.4865
cg07521912	0.25004	0.720259	6.99395	2.31e-11	1.73e-09	14.466
cg15593510	0.261266	0.421186	6.99248	2.33e-11	1.74e-09	14.4573
cg16061228	0.251037	0.645995	6.99218	2.33e-11	1.75e-09	14.4556
cg13060182	0.269381	0.557176	6.99107	2.35e-11	1.75e-09	14.4491
cg17719360	0.285424	0.634666	6.99103	2.35e-11	1.75e-09	14.4488
cg12583591	0.276541	0.520025	6.98979	2.37e-11	1.77e-09	14.4415
cg06805940	0.292581	0.568078	6.98717	2.41e-11	1.79e-09	14.4261
cg14390656	0.2634	0.775157	6.98512	2.44e-11	1.81e-09	14.414
cg08325271	0.260787	0.559317	6.98444	2.45e-11	1.81e-09	14.4101
cg07963854	0.266838	0.697832	6.98444	2.45e-11	1.81e-09	14.41
cg26654519	0.281328	0.552924	6.98301	2.47e-11	1.83e-09	14.4016
cg25952096	0.281723	0.66931	6.98168	2.49e-11	1.83e-09	14.3938
cg26874163	0.263766	0.699746	6.98089	2.5e-11	1.84e-09	14.3891
cg14826683	0.312788	0.522428	6.9797	2.52e-11	1.85e-09	14.3822
cg24024214	0.27099	0.603602	6.97792	2.54e-11	1.87e-09	14.3717
cg21506790	0.272964	0.686642	6.97615	2.57e-11	1.89e-09	14.3613
cg10433327	0.302177	0.498774	6.97514	2.59e-11	1.89e-09	14.3553
cg14038647	0.25426	0.657184	6.97407	2.6e-11	1.9e-09	14.3491
cg12618806	0.275962	0.618548	6.9702	2.66e-11	1.94e-09	14.3263
cg01268824	-0.350301	0.492368	-6.96863	2.69e-11	1.96e-09	14.3171
cg24474409	0.25086	0.677536	6.96688	2.72e-11	1.97e-09	14.3068
cg23549179	0.277976	0.557045	6.96629	2.73e-11	1.98e-09	14.3033
cg06580523	0.304615	0.553112	6.96427	2.76e-11	2e-09	14.2914
cg12223562	0.273296	0.620739	6.9641	2.76e-11	2e-09	14.2905
cg18730034	0.313206	0.588459	6.96228	2.79e-11	2.02e-09	14.2798
cg25103726	0.264217	0.830174	6.96121	2.81e-11	2.03e-09	14.2735
cg16315106	0.290287	0.454147	6.9603	2.82e-11	2.04e-09	14.2682
cg20676475	0.272651	0.540014	6.95925	2.84e-11	2.05e-09	14.262
cg26125550	0.287321	0.554262	6.95829	2.86e-11	2.06e-09	14.2564
cg20540372	0.25373	0.635458	6.95809	2.86e-11	2.06e-09	14.2552
cg04992638	-0.351824	0.348317	-6.95809	2.86e-11	2.06e-09	14.2552
cg02786019	0.285512	0.574786	6.95801	2.86e-11	2.06e-09	14.2547
cg25474312	0.25043	0.56807	6.95505	2.91e-11	2.09e-09	14.2373
cg15918355	0.256589	0.688526	6.95389	2.94e-11	2.1e-09	14.2305
cg17551002	0.308291	0.48724	6.95238	2.96e-11	2.12e-09	14.2217
cg01699298	0.253808	0.481426	6.95231	2.96e-11	2.12e-09	14.2212
cg06613738	0.291647	0.335956	6.94689	3.06e-11	2.18e-09	14.1894
cg25028308	0.260749	0.832028	6.94563	3.08e-11	2.19e-09	14.1821
cg01603733	0.265332	0.586843	6.94356	3.12e-11	2.21e-09	14.17
cg08644341	0.254493	0.684807	6.93906	3.21e-11	2.27e-09	14.1436
cg11162104	0.274465	0.568246	6.93784	3.23e-11	2.28e-09	14.1365
cg10653770	0.250361	0.748592	6.93628	3.26e-11	2.3e-09	14.1273
cg12019109	0.264029	0.577523	6.93611	3.26e-11	2.3e-09	14.1263
cg11304383	0.267432	0.538689	6.93358	3.31e-11	2.33e-09	14.1115
cg02459415	0.255714	0.467895	6.93358	3.31e-11	2.33e-09	14.1115
cg10199049	0.264701	0.454313	6.93301	3.32e-11	2.33e-09	14.1082
cg00715811	0.253418	0.621279	6.93291	3.33e-11	2.33e-09	14.1076
cg00022871	0.250542	0.549436	6.93197	3.34e-11	2.34e-09	14.1021
cg20958486	0.266347	0.662106	6.93067	3.37e-11	2.36e-09	14.0945
cg14159007	0.279398	0.663877	6.92993	3.39e-11	2.37e-09	14.0901
cg22791045	0.267781	0.535043	6.92591	3.47e-11	2.42e-09	14.0666
cg21442730	0.267286	0.534486	6.92576	3.47e-11	2.42e-09	14.0657
cg12428447	0.260037	0.626069	6.92564	3.47e-11	2.42e-09	14.065
cg14020824	0.292858	0.523693	6.92529	3.48e-11	2.42e-09	14.063
cg21749556	0.282065	0.586739	6.923	3.53e-11	2.45e-09	14.0496
cg09805403	0.300157	0.551166	6.92296	3.53e-11	2.45e-09	14.0493
cg27533704	-0.267085	0.26905	-6.92126	3.57e-11	2.47e-09	14.0394
cg15770515	0.281908	0.572313	6.91977	3.6e-11	2.49e-09	14.0307
cg04836442	0.253996	0.704824	6.91883	3.62e-11	2.5e-09	14.0252
cg13765961	0.283895	0.594253	6.91548	3.69e-11	2.54e-09	14.0056
cg25060243	0.251528	0.527101	6.91528	3.69e-11	2.54e-09	14.0045
cg06794355	0.257446	0.45152	6.9135	3.73e-11	2.56e-09	13.9941
cg14504826	0.283632	0.625935	6.91318	3.74e-11	2.57e-09	13.9922
cg27195224	0.274865	0.611974	6.91191	3.77e-11	2.59e-09	13.9848
cg24094029	0.269384	0.559037	6.91171	3.77e-11	2.59e-09	13.9836
cg24896649	-0.31143	0.351077	-6.91148	3.78e-11	2.59e-09	13.9823
cg24973864	0.275418	0.621869	6.91039	3.8e-11	2.6e-09	13.9759
cg21627409	-0.301329	0.462405	-6.90842	3.85e-11	2.63e-09	13.9644
cg07926952	0.262283	0.610814	6.90677	3.89e-11	2.65e-09	13.9547
cg00053927	0.262011	0.541782	6.90643	3.89e-11	2.65e-09	13.9527
cg01627847	-0.339554	0.348627	-6.90282	3.98e-11	2.7e-09	13.9317
cg09745440	-0.260227	0.147684	-6.90174	4e-11	2.72e-09	13.9253
cg25098585	0.275131	0.621422	6.90058	4.03e-11	2.73e-09	13.9186
cg05949173	0.283203	0.614846	6.90058	4.03e-11	2.73e-09	13.9186
cg11654011	0.25874	0.477901	6.89637	4.13e-11	2.79e-09	13.894
cg06024039	0.263383	0.667575	6.89623	4.14e-11	2.79e-09	13.8932
cg24339574	0.256131	0.644988	6.89059	4.28e-11	2.87e-09	13.8603
cg10190509	0.256278	0.536727	6.89053	4.28e-11	2.87e-09	13.86
cg24233594	0.263331	0.481954	6.88854	4.33e-11	2.89e-09	13.8484
cg08944961	0.318799	0.44182	6.8885	4.33e-11	2.89e-09	13.8481
cg22496559	0.317992	0.70694	6.88843	4.33e-11	2.89e-09	13.8477
cg12091642	-0.283898	0.291456	-6.8872	4.36e-11	2.91e-09	13.8406
cg24307499	0.275473	0.431001	6.8869	4.37e-11	2.91e-09	13.8388
cg21275920	0.268106	0.645363	6.8837	4.46e-11	2.96e-09	13.8202
cg18848394	0.286367	0.6742	6.883	4.47e-11	2.97e-09	13.8161
cg14218974	0.252211	0.793605	6.88266	4.48e-11	2.98e-09	13.8141
cg16776350	0.292134	0.433641	6.8811	4.53e-11	3e-09	13.805
cg14694744	0.266788	0.540247	6.88087	4.53e-11	3e-09	13.8037
cg25545323	0.259401	0.481053	6.87965	4.56e-11	3.02e-09	13.7966
cg06646780	0.266542	0.52102	6.87872	4.59e-11	3.04e-09	13.7912
cg22475082	0.257156	0.657071	6.87723	4.63e-11	3.06e-09	13.7825
cg02862461	0.27448	0.594189	6.87597	4.66e-11	3.08e-09	13.7752
cg08862210	0.263895	0.651108	6.87557	4.68e-11	3.09e-09	13.7728
cg00423453	0.274269	0.49996	6.87486	4.7e-11	3.1e-09	13.7687
cg09620718	0.291726	0.541237	6.87216	4.77e-11	3.14e-09	13.753
cg08230698	0.252505	0.741979	6.87172	4.78e-11	3.15e-09	13.7504
cg08320359	0.28539	0.554018	6.87167	4.78e-11	3.15e-09	13.7501
cg20084079	0.276325	0.41214	6.86951	4.85e-11	3.18e-09	13.7376
cg04951104	0.250833	0.407203	6.86626	4.94e-11	3.23e-09	13.7187
cg07268332	0.283955	0.553119	6.86446	4.99e-11	3.26e-09	13.7082
cg13172906	0.32479	0.384982	6.86167	5.08e-11	3.31e-09	13.692
cg19666687	0.260956	0.653928	6.86116	5.09e-11	3.31e-09	13.689
cg24908198	0.31057	0.684967	6.86108	5.09e-11	3.31e-09	13.6885
cg08984900	0.271332	0.565219	6.85997	5.13e-11	3.33e-09	13.6821
cg11042501	0.269069	0.577121	6.85968	5.14e-11	3.33e-09	13.6804
cg12314335	0.259653	0.557024	6.85887	5.16e-11	3.35e-09	13.6757
cg25851651	0.261929	0.440379	6.85858	5.17e-11	3.35e-09	13.674
cg09682051	0.315848	0.718545	6.85819	5.18e-11	3.35e-09	13.6717
cg11193635	0.252729	0.701946	6.85783	5.19e-11	3.36e-09	13.6696
cg08858201	-0.270557	0.453032	-6.85749	5.2e-11	3.37e-09	13.6677
cg15443530	0.251585	0.706615	6.85649	5.23e-11	3.38e-09	13.6619
cg09371084	0.26407	0.72195	6.85417	5.31e-11	3.42e-09	13.6484
cg04772948	0.284983	0.582844	6.85301	5.34e-11	3.44e-09	13.6417
cg05993589	0.259184	0.60956	6.85107	5.41e-11	3.47e-09	13.6304
cg05155520	0.277747	0.651041	6.85005	5.44e-11	3.49e-09	13.6245
cg18675146	0.25264	0.755759	6.84884	5.48e-11	3.51e-09	13.6175
cg08268692	0.29488	0.482768	6.84781	5.51e-11	3.52e-09	13.6115
cg16757456	0.272117	0.500924	6.84743	5.52e-11	3.53e-09	13.6092
cg06618490	0.267832	0.541922	6.84739	5.52e-11	3.53e-09	13.609
cg08279693	0.272577	0.611948	6.84684	5.54e-11	3.54e-09	13.6058
cg20288916	0.259833	0.502563	6.84579	5.58e-11	3.56e-09	13.5997
cg18635791	0.250734	0.507094	6.84494	5.6e-11	3.58e-09	13.5948
cg04274236	0.264092	0.529791	6.84199	5.7e-11	3.63e-09	13.5777
cg18996099	0.250875	0.635108	6.84072	5.75e-11	3.65e-09	13.5703
cg00436496	-0.325977	0.276925	-6.84051	5.75e-11	3.66e-09	13.5691
cg01900254	0.26203	0.758567	6.83857	5.82e-11	3.69e-09	13.5578
cg22506490	0.26136	0.694441	6.83598	5.91e-11	3.74e-09	13.5428
cg06692927	0.253538	0.567791	6.83583	5.91e-11	3.74e-09	13.542
cg05938197	0.276254	0.68043	6.82983	6.13e-11	3.85e-09	13.5072
cg13676449	0.255446	0.604529	6.82945	6.14e-11	3.85e-09	13.505
cg05415840	0.298311	0.573805	6.8283	6.18e-11	3.88e-09	13.4983
cg23281327	0.257699	0.535887	6.82811	6.19e-11	3.88e-09	13.4972
cg27018309	0.271618	0.556285	6.82645	6.25e-11	3.91e-09	13.4876
cg02745636	-0.251779	0.364965	-6.82385	6.35e-11	3.96e-09	13.4725
cg04152326	0.260932	0.698093	6.82215	6.41e-11	3.99e-09	13.4627
cg27250435	0.297672	0.508757	6.82154	6.43e-11	4.01e-09	13.4592
cg21038932	0.290898	0.527847	6.82127	6.44e-11	4.01e-09	13.4576
cg12920361	0.271509	0.58273	6.82049	6.47e-11	4.02e-09	13.4531
cg22603037	0.272978	0.583738	6.81949	6.51e-11	4.04e-09	13.4473
cg19820058	0.268005	0.659063	6.81829	6.56e-11	4.06e-09	13.4403
cg15873123	0.261779	0.595229	6.81647	6.63e-11	4.1e-09	13.4298
cg13461622	0.280356	0.675245	6.81532	6.67e-11	4.13e-09	13.4231
cg25996388	0.270378	0.584313	6.81189	6.81e-11	4.2e-09	13.4033
cg00378234	0.255503	0.484969	6.8112	6.84e-11	4.22e-09	13.3993
cg24542751	-0.32324	0.326134	-6.80983	6.89e-11	4.24e-09	13.3914
cg17831440	0.275069	0.611226	6.80956	6.9e-11	4.25e-09	13.3898
cg02347312	0.257763	0.53547	6.80793	6.97e-11	4.28e-09	13.3804
cg22377166	0.270296	0.756027	6.80548	7.07e-11	4.34e-09	13.3663
cg23363971	-0.342098	0.40155	-6.80386	7.14e-11	4.37e-09	13.3569
cg25982483	0.252049	0.750508	6.80116	7.25e-11	4.42e-09	13.3413
cg01349088	0.273373	0.444857	6.79872	7.36e-11	4.47e-09	13.3272
cg10094191	0.259846	0.473983	6.79862	7.36e-11	4.47e-09	13.3266
cg08335510	0.266722	0.795188	6.79858	7.37e-11	4.47e-09	13.3264
cg17366808	0.261209	0.789779	6.79755	7.41e-11	4.5e-09	13.3204
cg01056889	-0.316126	0.300159	-6.79739	7.42e-11	4.5e-09	13.3195
cg12377401	0.269463	0.550073	6.79499	7.52e-11	4.55e-09	13.3056
cg02870960	0.256686	0.649278	6.79318	7.6e-11	4.6e-09	13.2952
cg07071449	0.278327	0.64171	6.79307	7.61e-11	4.6e-09	13.2946
cg16678467	0.27529	0.634094	6.79105	7.7e-11	4.64e-09	13.2829
cg09538031	0.272051	0.670018	6.78944	7.77e-11	4.67e-09	13.2736
cg14795939	0.284593	0.515466	6.78912	7.79e-11	4.68e-09	13.2718
cg10681483	0.258827	0.448018	6.78826	7.83e-11	4.7e-09	13.2668
cg08948808	0.272544	0.38508	6.78687	7.89e-11	4.73e-09	13.2588
cg13012115	0.256841	0.545763	6.78596	7.93e-11	4.75e-09	13.2536
cg25284213	0.264159	0.426532	6.78545	7.96e-11	4.76e-09	13.2506
cg17291157	0.25961	0.553126	6.784	8.02e-11	4.79e-09	13.2422
cg11003133	0.282871	0.54907	6.78308	8.07e-11	4.82e-09	13.237
cg09967973	0.257743	0.696099	6.78262	8.09e-11	4.83e-09	13.2343
cg27406678	-0.281606	0.414507	-6.78135	8.15e-11	4.86e-09	13.2269
cg25388528	0.263815	0.429926	6.77967	8.23e-11	4.89e-09	13.2173
cg08181657	0.256012	0.557542	6.7787	8.28e-11	4.92e-09	13.2117
cg27191600	0.253857	0.392435	6.77818	8.3e-11	4.93e-09	13.2087
cg05840533	0.290127	0.551814	6.7776	8.33e-11	4.94e-09	13.2053
cg20597215	0.266585	0.631478	6.77694	8.36e-11	4.96e-09	13.2015
cg11143486	0.276056	0.714995	6.77644	8.39e-11	4.97e-09	13.1986
cg19090585	0.282522	0.634295	6.77097	8.66e-11	5.11e-09	13.1671
cg04785007	0.252175	0.64228	6.7696	8.73e-11	5.15e-09	13.1592
cg08106339	0.261375	0.57324	6.76517	8.96e-11	5.27e-09	13.1337
cg16638793	0.30896	0.633629	6.76242	9.11e-11	5.34e-09	13.1179
cg22262152	0.251293	0.545593	6.76171	9.15e-11	5.36e-09	13.1138
cg09478213	0.257376	0.690359	6.75924	9.28e-11	5.42e-09	13.0996
cg12422154	0.267136	0.58529	6.75862	9.31e-11	5.44e-09	13.096
cg09925467	0.273853	0.568273	6.7512	9.73e-11	5.64e-09	13.0534
cg12898868	0.25706	0.515369	6.75071	9.75e-11	5.66e-09	13.0505
cg22635402	0.257363	0.671387	6.74619	1e-10	5.79e-09	13.0246
cg15454534	0.263343	0.554832	6.74401	1.01e-10	5.85e-09	13.0121
cg00397422	0.251981	0.582813	6.74366	1.02e-10	5.86e-09	13.01
cg10596692	0.254611	0.654061	6.743	1.02e-10	5.88e-09	13.0063
cg11854928	0.309313	0.573289	6.74232	1.02e-10	5.9e-09	13.0024
cg04426607	0.273418	0.54451	6.73691	1.06e-10	6.05e-09	12.9713
cg16510070	0.288873	0.66838	6.73655	1.06e-10	6.06e-09	12.9692
cg04219544	0.273948	0.532303	6.73632	1.06e-10	6.07e-09	12.9679
cg09550024	0.270896	0.513688	6.73622	1.06e-10	6.07e-09	12.9674
cg02927821	0.250766	0.606123	6.7362	1.06e-10	6.07e-09	12.9672
cg17079431	0.282266	0.643453	6.73294	1.08e-10	6.17e-09	12.9485
cg21757970	0.258256	0.696123	6.73066	1.1e-10	6.24e-09	12.9355
cg00636390	0.27011	0.649235	6.72978	1.1e-10	6.27e-09	12.9304
cg18722124	0.278831	0.615421	6.72952	1.1e-10	6.27e-09	12.9289
cg24590395	0.279881	0.541514	6.72886	1.11e-10	6.3e-09	12.9251
cg00938877	0.254109	0.680467	6.72709	1.12e-10	6.34e-09	12.915
cg18841952	0.258632	0.710887	6.72456	1.14e-10	6.42e-09	12.9005
cg09748960	0.287843	0.475993	6.72409	1.14e-10	6.44e-09	12.8978
cg00981070	0.274989	0.681693	6.72392	1.14e-10	6.44e-09	12.8968
cg02037905	0.258559	0.540754	6.72187	1.15e-10	6.51e-09	12.8851
cg19635695	0.258891	0.523492	6.71993	1.17e-10	6.56e-09	12.8739
cg23328308	0.255512	0.676142	6.71877	1.18e-10	6.61e-09	12.8673
cg04458548	0.271582	0.570628	6.71454	1.2e-10	6.74e-09	12.843
cg23984446	0.271485	0.628436	6.71247	1.22e-10	6.82e-09	12.8312
cg24820663	0.284564	0.586322	6.71231	1.22e-10	6.82e-09	12.8303
cg26560769	0.272398	0.606929	6.71158	1.23e-10	6.84e-09	12.8261
cg01321088	0.263074	0.598073	6.71051	1.23e-10	6.88e-09	12.82
cg11610925	0.323879	0.68806	6.70877	1.25e-10	6.94e-09	12.81
cg07159871	0.285056	0.549341	6.70756	1.25e-10	6.98e-09	12.8031
cg08835992	0.304224	0.475715	6.70754	1.26e-10	6.98e-09	12.803
cg02794788	0.257641	0.629212	6.70652	1.26e-10	7.02e-09	12.7971
cg22509205	0.2578	0.618331	6.70652	1.26e-10	7.02e-09	12.7971
cg03907363	0.260914	0.517125	6.70185	1.3e-10	7.18e-09	12.7704
cg00163674	0.264855	0.558147	6.69819	1.33e-10	7.31e-09	12.7495
cg14427243	0.269828	0.647188	6.69807	1.33e-10	7.31e-09	12.7488
cg07439546	0.270988	0.65004	6.69582	1.34e-10	7.39e-09	12.7359
cg17405586	0.259992	0.601545	6.69385	1.36e-10	7.46e-09	12.7247
cg26465391	-0.267035	0.456661	-6.6924	1.37e-10	7.51e-09	12.7164
cg06361793	0.261536	0.573831	6.68889	1.4e-10	7.64e-09	12.6964
cg10626682	0.271559	0.63478	6.68875	1.4e-10	7.64e-09	12.6956
cg11174769	0.257309	0.718319	6.68853	1.4e-10	7.65e-09	12.6943
cg19938791	0.295979	0.706408	6.68391	1.44e-10	7.83e-09	12.6679
cg04603355	0.254035	0.612383	6.68165	1.46e-10	7.91e-09	12.6551
cg21367256	0.2563	0.523768	6.68118	1.46e-10	7.93e-09	12.6523
cg16555466	0.256397	0.611632	6.68069	1.47e-10	7.95e-09	12.6496
cg05649009	0.264177	0.68947	6.68052	1.47e-10	7.96e-09	12.6486
cg03480067	0.259246	0.664705	6.67866	1.48e-10	8.03e-09	12.638
cg25151295	0.253577	0.725567	6.67812	1.49e-10	8.04e-09	12.6349
cg14632030	0.258952	0.448321	6.6742	1.52e-10	8.21e-09	12.6126
cg18815018	0.258076	0.551617	6.67306	1.53e-10	8.26e-09	12.6061
cg15741855	0.260877	0.617657	6.66627	1.6e-10	8.54e-09	12.5673
cg09369190	0.251947	0.473828	6.66531	1.6e-10	8.58e-09	12.5619
cg18942757	0.270934	0.671005	6.66401	1.62e-10	8.63e-09	12.5545
cg23927405	0.251898	0.699149	6.66331	1.62e-10	8.66e-09	12.5505
cg24128045	0.306485	0.600049	6.66124	1.64e-10	8.75e-09	12.5387
cg18425570	0.28939	0.534859	6.66111	1.64e-10	8.76e-09	12.538
cg05445326	0.306473	0.656301	6.6608	1.65e-10	8.77e-09	12.5362
cg01459854	0.267195	0.576505	6.65919	1.66e-10	8.84e-09	12.527
cg02408311	0.256259	0.710097	6.65715	1.68e-10	8.93e-09	12.5154
cg13482327	0.285991	0.462771	6.65543	1.7e-10	9e-09	12.5056
cg18047961	0.279154	0.662043	6.65528	1.7e-10	9.01e-09	12.5048
cg13800769	0.284154	0.500043	6.65203	1.73e-10	9.15e-09	12.4863
cg25743026	0.263189	0.629831	6.64943	1.76e-10	9.27e-09	12.4715
cg12680131	0.339882	0.553218	6.64872	1.77e-10	9.3e-09	12.4675
cg08850264	0.251808	0.694489	6.64729	1.78e-10	9.37e-09	12.4593
cg20620783	0.261912	0.672975	6.64621	1.79e-10	9.42e-09	12.4532
cg13492692	-0.272372	0.438752	-6.64618	1.79e-10	9.42e-09	12.453
cg07173760	0.264855	0.511415	6.64563	1.8e-10	9.44e-09	12.4499
cg19721255	0.302115	0.738671	6.64511	1.8e-10	9.46e-09	12.447
cg21946698	0.255222	0.696843	6.64509	1.8e-10	9.46e-09	12.4468
cg19438750	0.264801	0.480581	6.64369	1.82e-10	9.52e-09	12.4389
cg07654934	-0.301794	0.265916	-6.64364	1.82e-10	9.53e-09	12.4386
cg05274606	0.251394	0.677256	6.64287	1.83e-10	9.56e-09	12.4342
cg22820233	0.2956	0.565861	6.64152	1.84e-10	9.64e-09	12.4265
cg04924185	-0.255547	0.560501	-6.64111	1.85e-10	9.65e-09	12.4242
cg25863289	0.33567	0.618192	6.64047	1.85e-10	9.68e-09	12.4206
cg18142906	0.285799	0.518247	6.64008	1.86e-10	9.69e-09	12.4183
cg00800109	0.27143	0.621463	6.63859	1.87e-10	9.76e-09	12.4099
cg09670128	-0.373745	0.395724	-6.63697	1.89e-10	9.84e-09	12.4007
cg23888021	0.277795	0.532473	6.63687	1.89e-10	9.84e-09	12.4001
cg24561952	0.267806	0.617874	6.63556	1.91e-10	9.91e-09	12.3927
cg08567760	0.270561	0.531864	6.63531	1.91e-10	9.92e-09	12.3912
cg02041805	0.282736	0.501166	6.63283	1.94e-10	1e-08	12.3772
cg01890568	0.300862	0.6645	6.63269	1.94e-10	1e-08	12.3764
cg24960291	0.276684	0.549155	6.6314	1.95e-10	1.01e-08	12.3691
cg07548313	0.266258	0.643947	6.63093	1.96e-10	1.01e-08	12.3664
cg03068446	0.263568	0.493507	6.63092	1.96e-10	1.01e-08	12.3663
cg08380005	0.262144	0.779129	6.6309	1.96e-10	1.01e-08	12.3662
cg12353175	0.292965	0.549608	6.63019	1.97e-10	1.01e-08	12.3622
cg06339275	0.261769	0.480531	6.62871	1.98e-10	1.02e-08	12.3538
cg24592546	0.252957	0.515422	6.62718	2e-10	1.03e-08	12.3451
cg10979436	-0.294976	0.428586	-6.62666	2.01e-10	1.03e-08	12.3422
cg14533644	0.262537	0.652122	6.62567	2.02e-10	1.04e-08	12.3366
cg16231066	0.25235	0.637319	6.62332	2.05e-10	1.05e-08	12.3232
cg22022067	0.258509	0.54102	6.61913	2.1e-10	1.07e-08	12.2994
cg18142856	0.270882	0.569237	6.61846	2.1e-10	1.07e-08	12.2957
cg13468036	0.252638	0.650284	6.61781	2.11e-10	1.07e-08	12.292
cg10254167	0.280241	0.57457	6.61224	2.18e-10	1.11e-08	12.2604
cg01883662	0.262593	0.552402	6.60853	2.23e-10	1.13e-08	12.2394
cg17214381	-0.308337	0.379463	-6.60815	2.23e-10	1.13e-08	12.2372
cg08058988	0.267248	0.672673	6.60264	2.31e-10	1.16e-08	12.206
cg20210051	0.255543	0.449993	6.60186	2.32e-10	1.16e-08	12.2016
cg22220806	0.251848	0.507191	6.60047	2.33e-10	1.17e-08	12.1938
cg00048697	0.252108	0.422647	6.5989	2.36e-10	1.18e-08	12.1849
cg06086990	0.261719	0.564182	6.59407	2.42e-10	1.21e-08	12.1576
cg04011062	0.25188	0.71909	6.59343	2.43e-10	1.21e-08	12.154
cg19212949	0.305637	0.52522	6.59322	2.43e-10	1.21e-08	12.1528
cg01485975	0.253594	0.633601	6.59311	2.44e-10	1.21e-08	12.1521
cg03777875	0.306858	0.618649	6.59027	2.48e-10	1.23e-08	12.1361
cg21588562	0.265226	0.793667	6.58959	2.49e-10	1.23e-08	12.1323
cg26385286	0.250004	0.589068	6.58628	2.53e-10	1.25e-08	12.1135
cg11195360	0.286947	0.593815	6.58611	2.54e-10	1.26e-08	12.1126
cg17041511	0.267637	0.665341	6.58068	2.62e-10	1.29e-08	12.082
cg06353345	0.279465	0.576304	6.58015	2.62e-10	1.29e-08	12.079
cg21831485	0.257705	0.620264	6.57723	2.67e-10	1.31e-08	12.0625
cg24140586	0.274342	0.547065	6.57574	2.69e-10	1.32e-08	12.0541
cg11128216	-0.31321	0.569071	-6.5699	2.78e-10	1.36e-08	12.0211
cg09763347	0.26134	0.631691	6.56989	2.78e-10	1.36e-08	12.021
cg09456254	0.261205	0.626805	6.56844	2.81e-10	1.37e-08	12.0129
cg18434152	0.259564	0.493364	6.56683	2.83e-10	1.38e-08	12.0038
cg16018995	0.291453	0.697615	6.56571	2.85e-10	1.39e-08	11.9975
cg00160262	0.272592	0.444324	6.56406	2.88e-10	1.4e-08	11.9882
cg17151621	0.313473	0.547219	6.56201	2.91e-10	1.41e-08	11.9767
cg09480446	0.255681	0.619051	6.56079	2.93e-10	1.42e-08	11.9698
cg02617898	0.256874	0.643536	6.55785	2.98e-10	1.44e-08	11.9532
cg11186850	0.273622	0.790558	6.55709	3e-10	1.44e-08	11.9489
cg00550617	0.253699	0.546739	6.55692	3e-10	1.44e-08	11.948
cg07746960	0.275957	0.771858	6.55664	3e-10	1.44e-08	11.9464
cg18205205	0.305956	0.709031	6.55443	3.04e-10	1.46e-08	11.934
cg03052469	0.256424	0.574175	6.55431	3.04e-10	1.46e-08	11.9333
cg24343720	0.251794	0.394224	6.55281	3.07e-10	1.47e-08	11.9248
cg23642392	0.281376	0.549254	6.55219	3.08e-10	1.48e-08	11.9213
cg25803107	0.282336	0.454058	6.55013	3.12e-10	1.49e-08	11.9098
cg01782790	0.259188	0.769521	6.54441	3.22e-10	1.54e-08	11.8776
cg22821554	0.255751	0.527402	6.54368	3.24e-10	1.54e-08	11.8735
cg05870739	-0.251498	0.32138	-6.5402	3.3e-10	1.57e-08	11.8539
cg07832245	0.280177	0.637617	6.53735	3.36e-10	1.59e-08	11.8379
cg20014398	-0.333358	0.595436	-6.53662	3.37e-10	1.59e-08	11.8338
cg16810621	0.272578	0.535988	6.5324	3.45e-10	1.63e-08	11.8101
cg22812280	0.280524	0.514487	6.53133	3.47e-10	1.64e-08	11.8041
cg02534760	0.255323	0.548352	6.52985	3.5e-10	1.65e-08	11.7958
cg08003321	0.255958	0.561573	6.52761	3.55e-10	1.67e-08	11.7832
cg09299388	0.261485	0.430203	6.52687	3.56e-10	1.67e-08	11.7791
cg10689409	0.29162	0.621173	6.52673	3.57e-10	1.67e-08	11.7783
cg19591612	0.336144	0.704262	6.52287	3.65e-10	1.7e-08	11.7566
cg02598319	0.25777	0.717461	6.52221	3.66e-10	1.71e-08	11.7529
cg18766755	0.282258	0.461161	6.52151	3.67e-10	1.71e-08	11.749
cg23013853	0.252436	0.459161	6.5212	3.68e-10	1.72e-08	11.7472
cg17826043	0.254751	0.650402	6.52116	3.68e-10	1.72e-08	11.747
cg23607309	0.252349	0.672755	6.52026	3.7e-10	1.72e-08	11.742
cg12196692	0.266305	0.628117	6.51913	3.72e-10	1.73e-08	11.7356
cg24026212	0.257964	0.489383	6.51592	3.79e-10	1.76e-08	11.7176
cg22398226	0.260388	0.489466	6.5148	3.82e-10	1.77e-08	11.7114
cg06173509	0.260278	0.670544	6.51307	3.86e-10	1.78e-08	11.7017
cg13207326	-0.257815	0.571402	-6.51176	3.89e-10	1.79e-08	11.6943
cg08519008	0.251253	0.462336	6.50977	3.93e-10	1.81e-08	11.6832
cg24646841	0.254722	0.607991	6.50966	3.93e-10	1.81e-08	11.6825
cg16812893	0.253871	0.524835	6.50937	3.94e-10	1.81e-08	11.6809
cg15452319	0.266963	0.559814	6.50743	3.98e-10	1.83e-08	11.67
cg25727025	-0.29684	0.287413	-6.50504	4.04e-10	1.85e-08	11.6567
cg06574296	0.27243	0.622773	6.50273	4.09e-10	1.87e-08	11.6438
cg11939496	0.285029	0.53304	6.50272	4.09e-10	1.87e-08	11.6437
cg09417849	0.252525	0.518697	6.50216	4.1e-10	1.88e-08	11.6405
cg06263372	0.261949	0.619492	6.50053	4.14e-10	1.89e-08	11.6314
cg04747036	0.282732	0.40386	6.50047	4.14e-10	1.89e-08	11.6311
cg21611775	0.272695	0.68333	6.4999	4.16e-10	1.9e-08	11.6279
cg15092343	-0.273649	0.71299	-6.49931	4.17e-10	1.9e-08	11.6246
cg00533182	-0.258741	0.502531	-6.49923	4.17e-10	1.9e-08	11.6242
cg06007645	0.259911	0.698931	6.49814	4.2e-10	1.91e-08	11.618
cg23461926	0.258367	0.53289	6.49786	4.21e-10	1.92e-08	11.6165
cg19884723	0.252602	0.567133	6.49706	4.23e-10	1.92e-08	11.612
cg01169021	-0.25763	0.493174	-6.49602	4.25e-10	1.93e-08	11.6062
cg02869444	0.252334	0.667553	6.49349	4.31e-10	1.96e-08	11.5921
cg13175786	0.286822	0.661994	6.49044	4.39e-10	1.99e-08	11.575
cg06872822	0.268494	0.466071	6.48426	4.55e-10	2.05e-08	11.5405
cg07776015	0.264992	0.636756	6.48414	4.55e-10	2.05e-08	11.5398
cg13257690	0.299492	0.511513	6.4832	4.57e-10	2.06e-08	11.5345
cg16009407	0.25142	0.437877	6.48139	4.62e-10	2.08e-08	11.5244
cg22413399	0.259847	0.610339	6.47925	4.68e-10	2.1e-08	11.5125
cg18118147	0.286294	0.657454	6.47438	4.81e-10	2.15e-08	11.4853
cg15107871	0.253546	0.527793	6.47241	4.86e-10	2.17e-08	11.4743
cg01972576	0.298021	0.616401	6.46982	4.93e-10	2.2e-08	11.4599
cg09138780	0.2608	0.617415	6.46611	5.04e-10	2.24e-08	11.4392
cg06738867	0.256022	0.589181	6.46607	5.04e-10	2.24e-08	11.439
cg20928945	0.355158	0.52125	6.466	5.04e-10	2.24e-08	11.4386
cg21342586	0.252374	0.610347	6.46555	5.06e-10	2.24e-08	11.4361
cg04098051	0.265478	0.585304	6.46523	5.07e-10	2.25e-08	11.4343
cg18029167	0.280944	0.43132	6.45366	5.41e-10	2.38e-08	11.3698
cg05904808	0.253733	0.725129	6.45288	5.43e-10	2.39e-08	11.3655
cg01271812	-0.316962	0.517641	-6.44975	5.53e-10	2.43e-08	11.3481
cg02096792	0.255346	0.653626	6.44597	5.65e-10	2.47e-08	11.327
cg04923174	0.276793	0.425503	6.44289	5.75e-10	2.51e-08	11.3099
cg12038641	0.257881	0.560766	6.44154	5.79e-10	2.52e-08	11.3024
cg12480375	0.251584	0.67245	6.44142	5.8e-10	2.53e-08	11.3017
cg13944175	-0.266462	0.446381	-6.43972	5.85e-10	2.55e-08	11.2923
cg14701682	0.258247	0.659537	6.43457	6.03e-10	2.61e-08	11.2637
cg12296772	-0.304914	0.581479	-6.43329	6.07e-10	2.63e-08	11.2566
cg14128411	0.256134	0.514603	6.43268	6.09e-10	2.63e-08	11.2531
cg17246535	0.280764	0.706112	6.42987	6.19e-10	2.67e-08	11.2376
cg00240178	0.259423	0.451933	6.42787	6.26e-10	2.69e-08	11.2264
cg03731268	-0.316241	0.432274	-6.42625	6.32e-10	2.72e-08	11.2175
cg00663077	-0.299022	0.385109	-6.42435	6.39e-10	2.74e-08	11.2069
cg17497172	0.25376	0.706308	6.42056	6.53e-10	2.79e-08	11.1859
cg07247405	0.250673	0.593294	6.4176	6.64e-10	2.83e-08	11.1695
cg09535924	-0.304085	0.479305	-6.41476	6.74e-10	2.87e-08	11.1537
cg08929133	0.267515	0.674928	6.41474	6.74e-10	2.87e-08	11.1536
cg11179120	0.252251	0.494471	6.41095	6.89e-10	2.93e-08	11.1326
cg23744182	0.26072	0.568241	6.41047	6.91e-10	2.93e-08	11.13
cg04178858	-0.301708	0.282433	-6.40596	7.09e-10	3e-08	11.105
cg14458615	0.262185	0.627891	6.40594	7.09e-10	3e-08	11.1049
cg23276695	0.273681	0.615601	6.40522	7.12e-10	3.01e-08	11.1009
cg14119936	0.273788	0.519763	6.39955	7.35e-10	3.1e-08	11.0695
cg02009395	0.25789	0.427549	6.39911	7.37e-10	3.1e-08	11.0671
cg04876124	0.275466	0.749504	6.39797	7.42e-10	3.12e-08	11.0607
cg24033278	0.250535	0.799737	6.39409	7.58e-10	3.18e-08	11.0393
cg07159802	0.256711	0.640909	6.39337	7.61e-10	3.19e-08	11.0353
cg19912142	-0.285815	0.561961	-6.39138	7.7e-10	3.22e-08	11.0243
cg09508362	0.289619	0.679305	6.38288	8.07e-10	3.36e-08	10.9773
cg01765077	-0.25557	0.665115	-6.38211	8.11e-10	3.37e-08	10.9731
cg02729822	0.277381	0.562102	6.38207	8.11e-10	3.37e-08	10.9729
cg19562321	0.266065	0.47455	6.3762	8.38e-10	3.47e-08	10.9405
cg25491905	0.260455	0.562682	6.37609	8.39e-10	3.47e-08	10.9398
cg18080819	0.309828	0.505058	6.37567	8.41e-10	3.47e-08	10.9375
cg12896421	-0.262993	0.242777	-6.37048	8.66e-10	3.56e-08	10.9089
cg14403741	0.25718	0.650666	6.37012	8.68e-10	3.57e-08	10.9069
cg07806248	0.273806	0.728862	6.36938	8.71e-10	3.58e-08	10.9028
cg18761422	-0.256544	0.29413	-6.36538	8.91e-10	3.65e-08	10.8808
cg07959477	0.268203	0.556403	6.36286	9.04e-10	3.7e-08	10.8669
cg09526712	0.25229	0.635758	6.36281	9.04e-10	3.7e-08	10.8666
cg11686427	-0.252758	0.462207	-6.35734	9.32e-10	3.8e-08	10.8365
cg16441044	0.261098	0.55789	6.35664	9.36e-10	3.81e-08	10.8326
cg10488199	0.256099	0.624073	6.34786	9.83e-10	3.97e-08	10.7843
cg21823502	0.265823	0.669316	6.34743	9.86e-10	3.97e-08	10.7819
cg06604249	0.255727	0.520131	6.34613	9.93e-10	4e-08	10.7748
cg12361223	-0.272551	0.339879	-6.34601	9.94e-10	4e-08	10.7741
cg27324426	-0.270691	0.411542	-6.3449	1e-09	4.02e-08	10.7681
cg10435816	-0.25673	0.273177	-6.3416	1.02e-09	4.09e-08	10.7499
cg16325826	0.320699	0.573514	6.3343	1.06e-09	4.24e-08	10.7098
cg02637247	0.293747	0.451561	6.33333	1.07e-09	4.26e-08	10.7044
cg16228380	0.263269	0.632495	6.32755	1.1e-09	4.38e-08	10.6727
cg00016127	0.252856	0.691779	6.32665	1.11e-09	4.4e-08	10.6678
cg04244970	0.284332	0.504263	6.32501	1.12e-09	4.43e-08	10.6588
cg27281882	0.257308	0.495289	6.32137	1.14e-09	4.5e-08	10.6388
cg02567751	0.252286	0.551747	6.31936	1.15e-09	4.54e-08	10.6278
cg26282384	-0.251029	0.395935	-6.31869	1.16e-09	4.55e-08	10.6241
cg06902609	0.25498	0.720446	6.31599	1.18e-09	4.6e-08	10.6093
cg19618897	0.295593	0.474075	6.30996	1.22e-09	4.73e-08	10.5763
cg05317396	0.254776	0.538083	6.30805	1.23e-09	4.76e-08	10.5658
cg16337185	0.285497	0.722188	6.30634	1.24e-09	4.8e-08	10.5565
cg07568203	0.253325	0.635045	6.30577	1.24e-09	4.81e-08	10.5533
cg13572369	0.256409	0.467626	6.30531	1.25e-09	4.82e-08	10.5508
cg18323376	0.266701	0.649702	6.30133	1.28e-09	4.92e-08	10.529
cg20170777	0.260527	0.513996	6.30055	1.28e-09	4.94e-08	10.5248
cg03650429	-0.297654	0.302103	-6.29974	1.29e-09	4.95e-08	10.5204
cg17664269	0.256116	0.733636	6.2963	1.31e-09	5.04e-08	10.5016
cg12377113	0.264798	0.647438	6.29541	1.32e-09	5.06e-08	10.4967
cg00902496	-0.267617	0.414243	-6.29531	1.32e-09	5.06e-08	10.4961
cg03412967	0.26121	0.578963	6.29188	1.35e-09	5.15e-08	10.4773
cg24174047	0.273064	0.790765	6.28863	1.37e-09	5.22e-08	10.4596
cg08914740	0.263811	0.589774	6.28856	1.37e-09	5.22e-08	10.4592
cg08116462	-0.279956	0.490064	-6.28768	1.38e-09	5.25e-08	10.4544
cg00246301	0.251045	0.57026	6.28681	1.38e-09	5.27e-08	10.4497
cg17445157	0.251538	0.567097	6.28266	1.42e-09	5.35e-08	10.427
cg23239637	0.258878	0.753231	6.28264	1.42e-09	5.35e-08	10.4269
cg13935009	0.308289	0.525055	6.2818	1.42e-09	5.38e-08	10.4223
cg19660515	0.278014	0.715596	6.28044	1.43e-09	5.41e-08	10.4149
cg08499046	-0.314568	0.547745	-6.27851	1.45e-09	5.46e-08	10.4044
cg10304637	-0.327093	0.571205	-6.27056	1.52e-09	5.67e-08	10.361
cg14189571	-0.25252	0.607634	-6.26779	1.54e-09	5.75e-08	10.3459
cg19539556	0.255128	0.57001	6.26479	1.56e-09	5.84e-08	10.3295
cg26116551	0.253982	0.624404	6.26197	1.59e-09	5.91e-08	10.3142
cg08441314	0.254145	0.746971	6.26114	1.6e-09	5.94e-08	10.3097
cg14646244	0.286388	0.467232	6.26081	1.6e-09	5.95e-08	10.3078
cg14250048	0.251109	0.622354	6.25868	1.62e-09	6.01e-08	10.2963
cg00444390	0.264064	0.497897	6.25669	1.64e-09	6.06e-08	10.2854
cg13954131	0.281422	0.475516	6.25657	1.64e-09	6.07e-08	10.2848
cg09712066	0.274771	0.568181	6.25648	1.64e-09	6.07e-08	10.2843
cg18680834	0.251988	0.437109	6.25563	1.65e-09	6.09e-08	10.2797
cg16067628	0.288306	0.613433	6.25302	1.67e-09	6.17e-08	10.2655
cg10189763	0.259827	0.43677	6.25256	1.67e-09	6.17e-08	10.263
cg07944396	0.259798	0.488829	6.25214	1.68e-09	6.19e-08	10.2607
cg06382028	0.300558	0.699697	6.24593	1.74e-09	6.37e-08	10.2269
cg14480116	0.274949	0.328817	6.24328	1.76e-09	6.45e-08	10.2125
cg24432768	0.27889	0.582221	6.24304	1.77e-09	6.46e-08	10.2112
cg10896609	0.266104	0.783555	6.23934	1.8e-09	6.57e-08	10.1911
cg22514112	0.277768	0.783373	6.2366	1.83e-09	6.66e-08	10.1762
cg12082609	-0.297486	0.521107	-6.23333	1.86e-09	6.76e-08	10.1584
cg07007400	-0.260402	0.434695	-6.23244	1.87e-09	6.78e-08	10.1536
cg07396904	0.260535	0.619976	6.23222	1.87e-09	6.79e-08	10.1524
cg18873878	0.285416	0.689335	6.2318	1.88e-09	6.8e-08	10.1502
cg01946401	0.280748	0.632323	6.2256	1.94e-09	7.01e-08	10.1165
cg10242602	-0.25241	0.531027	-6.22465	1.96e-09	7.04e-08	10.1114
cg06876892	0.267304	0.503205	6.21867	2.02e-09	7.23e-08	10.079
cg02732252	-0.251469	0.311886	-6.21355	2.08e-09	7.42e-08	10.0512
cg26477573	-0.270873	0.391871	-6.20445	2.19e-09	7.74e-08	10.002
cg26056277	0.275213	0.637691	6.20384	2.19e-09	7.77e-08	9.99865
cg16537228	0.256536	0.557046	6.20181	2.22e-09	7.83e-08	9.98768
cg00320539	0.253131	0.671236	6.19906	2.25e-09	7.93e-08	9.97283
cg21023952	0.25879	0.597306	6.19218	2.34e-09	8.19e-08	9.93564
cg16722220	0.26862	0.726687	6.18727	2.4e-09	8.38e-08	9.90913
cg03099025	0.253012	0.470493	6.18118	2.49e-09	8.62e-08	9.87624
cg01364826	0.267184	0.550926	6.1787	2.52e-09	8.71e-08	9.86286
cg15357075	0.281044	0.457128	6.17641	2.55e-09	8.8e-08	9.85051
cg13778975	0.251822	0.634833	6.17271	2.6e-09	8.95e-08	9.83059
cg22648135	-0.250565	0.428891	-6.17017	2.64e-09	9.06e-08	9.81689
cg10516516	0.271156	0.483354	6.1657	2.71e-09	9.25e-08	9.79281
cg08363684	0.282527	0.73369	6.16525	2.71e-09	9.27e-08	9.7904
cg02452944	-0.279058	0.54921	-6.15515	2.87e-09	9.73e-08	9.73607
cg21908129	0.260583	0.486316	6.15375	2.89e-09	9.79e-08	9.72853
cg07568233	0.25495	0.551339	6.15166	2.92e-09	9.89e-08	9.71728
cg19961545	-0.260842	0.563084	-6.15021	2.95e-09	9.95e-08	9.70953
cg19247310	0.262527	0.578318	6.15007	2.95e-09	9.96e-08	9.70877
cg20018806	0.266047	0.466706	6.14798	2.98e-09	1.01e-07	9.69754
cg06999858	0.266838	0.524143	6.14609	3.02e-09	1.02e-07	9.68739
cg22887663	0.265046	0.569397	6.14554	3.02e-09	1.02e-07	9.68444
cg02432860	0.285516	0.678583	6.14153	3.09e-09	1.04e-07	9.66289
cg20663846	0.256233	0.495552	6.13909	3.13e-09	1.05e-07	9.64976
cg07471018	0.279854	0.454471	6.13622	3.18e-09	1.06e-07	9.63439
cg08617683	-0.258811	0.460479	-6.13566	3.19e-09	1.07e-07	9.63137
cg17665357	0.251976	0.819495	6.13393	3.22e-09	1.07e-07	9.6221
cg08088566	0.25435	0.631735	6.1283	3.32e-09	1.1e-07	9.59189
cg03835609	-0.254984	0.280026	-6.12682	3.35e-09	1.11e-07	9.58399
cg10477621	-0.260442	0.481728	-6.1263	3.36e-09	1.11e-07	9.58121
cg18091245	0.266084	0.561023	6.12593	3.37e-09	1.11e-07	9.57921
cg18885346	0.261107	0.526126	6.12542	3.38e-09	1.12e-07	9.57647
cg11587635	0.277215	0.597988	6.12374	3.41e-09	1.13e-07	9.56749
cg22226438	0.294001	0.738454	6.12129	3.46e-09	1.14e-07	9.55433
cg18463686	0.26263	0.579679	6.11972	3.48e-09	1.15e-07	9.54596
cg13661012	0.256989	0.72951	6.11416	3.59e-09	1.18e-07	9.5162
cg12134633	-0.320622	0.58039	-6.10419	3.79e-09	1.23e-07	9.46289
cg03714110	-0.260578	0.499063	-6.09459	4e-09	1.29e-07	9.41158
cg27468419	0.259095	0.460278	6.08454	4.22e-09	1.35e-07	9.35799
cg07477867	0.26044	0.746467	6.0774	4.39e-09	1.4e-07	9.31994
cg02179455	-0.264765	0.283334	-6.06735	4.64e-09	1.47e-07	9.26641
cg17399362	-0.333245	0.480913	-6.06706	4.65e-09	1.47e-07	9.26486
cg03427841	0.26283	0.485372	6.06211	4.77e-09	1.51e-07	9.23857
cg23735712	-0.326601	0.468204	-6.05929	4.85e-09	1.53e-07	9.22357
cg22863148	0.282267	0.540415	6.05857	4.87e-09	1.53e-07	9.21975
cg22861116	-0.277564	0.441236	-6.05774	4.89e-09	1.53e-07	9.21535
cg18988498	-0.25248	0.555294	-6.05771	4.89e-09	1.53e-07	9.21517
cg13596833	-0.312112	0.364265	-6.05288	5.02e-09	1.57e-07	9.18951
cg16465407	0.255564	0.606295	6.05205	5.04e-09	1.58e-07	9.1851
cg09550083	-0.30973	0.583361	-6.04932	5.12e-09	1.59e-07	9.17059
cg22539420	-0.259966	0.500404	-6.0482	5.15e-09	1.6e-07	9.16467
cg10752190	0.28585	0.550192	6.04588	5.21e-09	1.62e-07	9.15233
cg13867039	0.300667	0.68995	6.04408	5.26e-09	1.63e-07	9.14283
cg25353450	-0.268627	0.454652	-6.03697	5.47e-09	1.69e-07	9.10508
cg22982368	-0.296095	0.396008	-6.03506	5.53e-09	1.7e-07	9.09499
cg06565452	0.255724	0.508874	6.03277	5.6e-09	1.72e-07	9.08283
cg13655303	0.265074	0.493198	6.0306	5.66e-09	1.74e-07	9.07133
cg09868882	0.252602	0.555762	6.0276	5.76e-09	1.77e-07	9.05547
cg18082638	-0.278461	0.46539	-6.0228	5.91e-09	1.8e-07	9.03004
cg04521510	-0.284245	0.494829	-6.01648	6.11e-09	1.86e-07	8.99662
cg17067544	0.299094	0.425028	6.01522	6.15e-09	1.87e-07	8.99
cg19050555	0.266787	0.378717	6.01503	6.16e-09	1.87e-07	8.98899
cg24651828	0.250243	0.423252	6.01107	6.29e-09	1.91e-07	8.96803
cg22743884	0.253271	0.471127	6.00504	6.5e-09	1.96e-07	8.9362
cg12886494	0.262669	0.499723	6.00219	6.6e-09	1.99e-07	8.92117
cg07029777	0.252124	0.516614	5.99822	6.75e-09	2.02e-07	8.90019
cg10268509	0.290714	0.579647	5.99562	6.84e-09	2.05e-07	8.88648
cg12908916	0.254297	0.584412	5.99498	6.87e-09	2.06e-07	8.88311
cg02575448	-0.262896	0.427052	-5.9867	7.18e-09	2.14e-07	8.83948
cg14537533	-0.316172	0.370763	-5.97826	7.51e-09	2.23e-07	8.79509
cg05252264	0.273559	0.437664	5.97617	7.6e-09	2.25e-07	8.78406
cg09291131	0.251417	0.753993	5.97488	7.65e-09	2.26e-07	8.77726
cg22388417	0.272119	0.47927	5.9651	8.07e-09	2.37e-07	8.7259
cg08467103	0.289401	0.335436	5.96507	8.07e-09	2.37e-07	8.7257
cg15826437	-0.28107	0.299501	-5.96199	8.2e-09	2.4e-07	8.70953
cg20427318	0.26117	0.377111	5.95353	8.58e-09	2.49e-07	8.66513
cg14269191	0.250212	0.544816	5.95065	8.72e-09	2.53e-07	8.65003
cg01703997	0.251942	0.472024	5.94641	8.92e-09	2.58e-07	8.6278
cg01039355	0.270764	0.595584	5.94513	8.98e-09	2.59e-07	8.62112
cg22557091	-0.263363	0.366669	-5.94482	8.99e-09	2.59e-07	8.6195
cg09906991	0.258707	0.64081	5.94047	9.21e-09	2.65e-07	8.59673
cg02387803	-0.273152	0.579349	-5.93961	9.25e-09	2.66e-07	8.5922
cg11894504	-0.281103	0.411493	-5.9379	9.33e-09	2.68e-07	8.58323
cg24516259	0.275823	0.713048	5.93779	9.34e-09	2.68e-07	8.58269
cg05894734	-0.260074	0.330598	-5.93763	9.35e-09	2.68e-07	8.58187
cg14731407	0.257812	0.584587	5.93687	9.39e-09	2.69e-07	8.57784
cg10501210	-0.338212	0.620053	-5.93066	9.7e-09	2.76e-07	8.54538
cg06723863	-0.255694	0.302192	-5.9248	1e-08	2.84e-07	8.51472
cg27093637	0.256218	0.503707	5.91974	1.03e-08	2.9e-07	8.4883
cg00386405	0.273146	0.570926	5.90936	1.09e-08	3.05e-07	8.43415
cg15905666	0.26406	0.5287	5.90782	1.1e-08	3.07e-07	8.42611
cg13844474	-0.257032	0.363339	-5.88865	1.21e-08	3.35e-07	8.32625
cg00011924	0.27722	0.484219	5.88747	1.22e-08	3.37e-07	8.32013
cg06807993	0.256126	0.439621	5.88536	1.24e-08	3.4e-07	8.30916
cg05791946	0.263823	0.606658	5.8849	1.24e-08	3.41e-07	8.30675
cg01951963	0.257352	0.487856	5.88113	1.26e-08	3.47e-07	8.28716
cg09224689	-0.301273	0.458365	-5.87791	1.29e-08	3.52e-07	8.27046
cg06274159	-0.276139	0.433407	-5.87507	1.31e-08	3.57e-07	8.25568
cg04415798	-0.28962	0.573114	-5.87214	1.33e-08	3.61e-07	8.24047
cg18366919	-0.253318	0.593464	-5.87108	1.33e-08	3.63e-07	8.235
cg07083862	0.251058	0.530827	5.86887	1.35e-08	3.67e-07	8.22353
cg21770622	-0.271344	0.416607	-5.86481	1.38e-08	3.74e-07	8.20245
cg21090033	0.308524	0.560595	5.86396	1.38e-08	3.76e-07	8.19803
cg26376241	0.253374	0.25649	5.86389	1.39e-08	3.76e-07	8.19771
cg25792999	0.254085	0.497955	5.85962	1.42e-08	3.83e-07	8.17556
cg17033333	0.288252	0.655146	5.85858	1.43e-08	3.85e-07	8.17015
cg11827910	-0.297911	0.595131	-5.85669	1.44e-08	3.88e-07	8.16039
cg09884146	0.279163	0.316755	5.85108	1.48e-08	3.99e-07	8.13134
cg22678092	0.252063	0.573989	5.851	1.48e-08	3.99e-07	8.13092
cg08814405	-0.278101	0.415929	-5.83566	1.61e-08	4.28e-07	8.05157
cg07124117	-0.284525	0.461803	-5.81894	1.76e-08	4.61e-07	7.96531
cg17206393	0.254352	0.553619	5.81725	1.77e-08	4.65e-07	7.95663
cg25533943	-0.271898	0.242822	-5.81384	1.81e-08	4.72e-07	7.93902
cg14909201	0.255531	0.508361	5.80575	1.88e-08	4.9e-07	7.89738
cg10370591	0.258609	0.595237	5.80487	1.89e-08	4.92e-07	7.89284
cg21594839	0.25016	0.45477	5.79735	1.97e-08	5.1e-07	7.85418
cg24844211	0.258047	0.576959	5.79463	2e-08	5.16e-07	7.84022
cg18183671	0.26118	0.578222	5.79427	2e-08	5.17e-07	7.83835
cg20675391	0.301013	0.681194	5.79175	2.03e-08	5.22e-07	7.82541
cg25181710	-0.276016	0.631749	-5.78314	2.12e-08	5.43e-07	7.78121
cg25813864	-0.301711	0.377952	-5.78193	2.14e-08	5.46e-07	7.77501
cg25307724	0.252267	0.627033	5.78105	2.15e-08	5.48e-07	7.77053
cg26937943	0.257301	0.660848	5.7797	2.16e-08	5.51e-07	7.76357
cg00503383	-0.271733	0.465551	-5.77908	2.17e-08	5.53e-07	7.7604
cg13380112	0.273222	0.640626	5.77734	2.19e-08	5.57e-07	7.75149
cg20539142	0.258291	0.434391	5.75976	2.4e-08	6.03e-07	7.66146
cg21039708	-0.28611	0.315059	-5.74666	2.57e-08	6.4e-07	7.59452
cg14603620	-0.270734	0.349235	-5.7421	2.63e-08	6.53e-07	7.57126
cg09434534	0.29999	0.634714	5.74058	2.65e-08	6.58e-07	7.56352
cg06550704	0.25325	0.623665	5.73458	2.74e-08	6.75e-07	7.53293
cg01759112	0.252661	0.534995	5.71697	3e-08	7.33e-07	7.44325
cg00871381	0.267409	0.645348	5.71474	3.04e-08	7.41e-07	7.43195
cg24015747	0.254966	0.653132	5.71269	3.07e-08	7.47e-07	7.42152
cg19744936	-0.286971	0.616051	-5.71117	3.1e-08	7.53e-07	7.41382
cg15613420	-0.311356	0.591858	-5.70233	3.24e-08	7.84e-07	7.36893
cg17454263	-0.280299	0.402486	-5.70143	3.26e-08	7.87e-07	7.36434
cg16117799	-0.273783	0.484563	-5.69707	3.33e-08	8.03e-07	7.34221
cg00989853	-0.26529	0.370382	-5.69682	3.34e-08	8.04e-07	7.34095
cg01759218	0.25915	0.392067	5.68822	3.49e-08	8.36e-07	7.29738
cg13941436	0.278512	0.572435	5.68771	3.5e-08	8.38e-07	7.29478
cg07434271	-0.259165	0.430783	-5.67382	3.76e-08	8.92e-07	7.22453
cg13748755	0.259108	0.709314	5.66526	3.93e-08	9.26e-07	7.18127
cg15826897	-0.280428	0.575975	-5.65338	4.18e-08	9.76e-07	7.12133
cg19457477	-0.255924	0.504548	-5.64836	4.29e-08	9.97e-07	7.09604
cg22573528	0.259773	0.686079	5.64813	4.29e-08	9.97e-07	7.09487
cg18235734	-0.275256	0.44125	-5.64601	4.34e-08	1.01e-06	7.08419
cg13456086	0.2509	0.538081	5.63927	4.5e-08	1.04e-06	7.05029
cg23536473	-0.275415	0.374566	-5.63643	4.56e-08	1.05e-06	7.03602
cg13906377	-0.285711	0.35637	-5.63356	4.63e-08	1.07e-06	7.02159
cg18034737	-0.25793	0.476122	-5.6178	5.02e-08	1.14e-06	6.94245
cg14371731	-0.272754	0.316145	-5.59345	5.69e-08	1.27e-06	6.82049
cg15454820	-0.275448	0.452165	-5.56119	6.71e-08	1.47e-06	6.65958
cg02407342	-0.278421	0.317628	-5.55981	6.76e-08	1.48e-06	6.65275
cg00187686	0.259281	0.485258	5.54513	7.29e-08	1.58e-06	6.57976
cg21041775	-0.263104	0.518758	-5.52466	8.09e-08	1.73e-06	6.47829
cg19427325	0.252154	0.606111	5.52257	8.18e-08	1.75e-06	6.46794
[truncated: 57 more rows]
